# Supplementary material for: A phylogenomic analysis of Limosilactobacillus reuteri reveals ancient and stable evolutionary relationships with rodents and birds and zoonotic transmission to humans
Source: BMC Biol. 2023 Mar 13;21:53. doi: 10.1186/s12915-023-01541-1 (PMC10010030; doi:10.1186/s12915-023-01541-1)
Supplement: Supplementary file 1 — Additional file 1: Table S1. Genome list and metadata. [file 12915_2023_1541_MOESM1_ESM.xlsx]

## Sheet: Sequenced genomes
Strain_ID	Strain_Name	Host_Origin	Host_Group	Lineage	Genome_Accession_Number	Genome_Size (bp)	G + C content (%)	Date_of_Collection	Location_of_Collection
LR1	4A	African Spoonbill	Birds	VI	GCA_020786045.1	2266164	38.696	2015Y	Calgary Zoo, Calgary, Canada
LR2	AP1	Great Argus Pheasant	Birds	VI	GCA_020786095.1	2234554	38.6176	2014Y, 02M	Lincoln Zoo, Nebraska, USA
LR3	AP3	Great Argus Pheasant	Birds	VI	GCA_014145445.1	2095508	38.6184	2014Y, 02M	Lincoln Zoo, Nebraska, USA
LR4	AP5	Great Argus Pheasant	Birds	VI	GCA_020785975.1	2101571	38.5877	2014Y, 02M	Lincoln Zoo, Nebraska, USA
LR5	11A	Cape Teal	Birds	I	GCA_020785945.1	2437899	38.2411	2015Y	Calgary Zoo, Calgary, Canada
LR6	11B	Cape Teal	Birds	I	GCA_020785935.1	2182531	38.7873	2015Y	Calgary Zoo, Calgary, Canada
LR7	EF1_1	Francolin	Birds	VI	GCA_020785915.1	2127990	38.6863	2013Y, 03M	Omaha's Henry Doorly Zoo and Aquarium, Nebraska, USA
LR8	EF2_1	Francolin	Birds	VI	GCA_020785995.1	2285474	38.9553	2013Y, 03M	Omaha's Henry Doorly Zoo and Aquarium, Nebraska, USA
LR9	EF3_1	Francolin	Birds	VI	GCA_020785895.1	2113700	38.6594	2013Y, 03M	Omaha's Henry Doorly Zoo and Aquarium, Nebraska, USA
LR10	GP1	Golden Pheasant	Birds	VI	GCA_020785855.1	2265847	38.728	2014Y, 02M	Omaha's Henry Doorly Zoo and Aquarium, Nebraska, USA
LR11	GP3	Golden Pheasant	Birds	VI	GCA_020785865.1	2248224	38.695	2014Y, 02M	Omaha's Henry Doorly Zoo and Aquarium, Nebraska, USA
LR12	GP6	Golden Pheasant	Birds	VI	GCA_020785835.1	2248202	38.6974	2014Y, 02M	Omaha's Henry Doorly Zoo and Aquarium, Nebraska, USA
LR17	L3B	Poultry	Birds	VI	GCA_020785815.1	2105171	38.5364	~2005Y	Brazil
LR19	GQ_1_2_1	Quail	Birds	VI	GCA_020785755.1	2259276	38.775	2013Y, 03M	Omaha's Henry Doorly Zoo and Aquarium, Nebraska, USA
LR20	GQ_1_3_1	Quail	Birds	VI	GCA_020785795.1	2254387	38.7103	2013Y, 03M	Omaha's Henry Doorly Zoo and Aquarium, Nebraska, USA
LR21	GQ_1_7_1	Quail	Birds	VI	GCA_020785765.1	2258013	38.7071	2013Y, 03M	Omaha's Henry Doorly Zoo and Aquarium, Nebraska, USA
LR22	tu160	Turkey	Birds	VI	GCA_020785715.1	2071198	38.7059	1990Y	Sweden
LR23	T1	Turkey	Birds	VI	GCA_020785675.1	2508041	38.3589	1990Y	USA
LR24	T3	Turkey	Birds	VI	GCA_020785665.1	2111735	38.8016	1990Y	USA
LR25	Cor124_1_1	Human	Humans	III	GCA_020785655.1	2231666	38.4987	2013Y, 10M	Africa
LR26	Cor137_1_1	Human	Humans	II	GCA_020785635.1	2412683	38.2784	2013Y, 10M	South America
LR27	Cor137_3_1	Human	Humans	II	GCA_020785735.1	2433469	38.3181	2013Y, 10M	South America
LR28	LMS11-3	Human	Humans	II	GCA_020785585.1	1948738	38.714	NA	USA
LR29	LMS11-1	Human	Humans	II	GCA_020785575.1	1931817	38.6649	NA	USA
LR30	SR11	Human	Humans	II	GCA_020785595.1	2226973	38.5158	~2008Y	Cork, Ireland
LR31	SR14	Human	Humans	II	GCA_020785545.1	2227053	38.5172	~2008Y	Cork, Ireland
LR32	ME-262	Human	Humans	II	GCA_020785535.1	2048929	38.7969	NA	Japan
LR33	ME-261	Human	Humans	II	GCA_020785505.1	2105774	38.8472	NA	Japan
LR34	MM36-1a	Human	Humans	VI	GCA_020785455.1	2112897	38.7991	1997Y	Finland
LR35	MV4-1a	Human	Humans	VI	GCA_020785395.1	2073192	38.8111	1997Y	Finland
LR36	M81-R43	Human	Humans	VI	GCA_020785435.1	2175005	38.8552	2005Y	Japan
LR37	FJ3	Human	Humans	II	GCA_020785495.1	2011223	38.7378	2002Y	Japan
LR38	PNG008_24h	Human	Humans	VII	GCA_020785475.1	2154690	38.5316	2015Y, 03M	Papua New Guinea
LR39	PNG008_48h	Human	Humans	VII	GCA_020785415.1	2159046	38.5382	2015Y, 03M	Papua New Guinea
LR40	PB-W1	Human	Humans	VII	GCA_020785355.1	2158617	38.5369	2015Y, 03M	Papua New Guinea
LR41	PNG008_ANA	Human	Humans	VII	GCA_020785335.1	2230458	38.5734	2015Y, 03M	Papua New Guinea
LR42	PNG008A_M	Human	Humans	VII	GCA_020785325.1	2158995	38.5386	2015Y, 03M	Papua New Guinea
LR43	PB-W2	Human	Humans	VI	GCA_020785295.1	2053563	38.6369	2015Y, 03M	Papua New Guinea
LR44	PNG008C_M	Human	Humans	VII	GCA_020785255.1	2158974	38.5383	2015Y, 03M	Papua New Guinea
LR45	21A	Japanese Macaque	Non-human primates	IV	GCA_020785275.1	2037432	38.6317	2015Y	Calgary Zoo, Calgary, Canada
LR46	21B	Japanese Macaque	Non-human primates	IV	GCA_020785225.1	1995131	38.6214	2015Y	Calgary Zoo, Calgary, Canada
LR47	21D	Japanese Macaque	Non-human primates	IV	GCA_020785215.1	2038757	38.6228	2015Y	Calgary Zoo, Calgary, Canada
LR48	AG_1_1_1	Agile Gibbon	Non-human primates	IV	GCA_020785305.1	1985603	38.5425	2013Y, 03M	Omaha's Henry Doorly Zoo and Aquarium, Nebraska, USA
LR49	AG_2_6_1	Agile Gibbon	Non-human primates	IV	GCA_020785175.1	1986227	38.5535	2013Y, 03M	Omaha's Henry Doorly Zoo and Aquarium, Nebraska, USA
LR50	AG_3_1_1	Agile Gibbon	Non-human primates	IV	GCA_020785185.1	1949897	38.553	2013Y, 03M	Omaha's Henry Doorly Zoo and Aquarium, Nebraska, USA
LR51	BHL_1_1	Black Howler	Non-human primates	VII	GCA_020785115.1	2099280	38.6309	2014Y, 02M	San Francisco Zoo, California, USA
LR52	BHL_2_1	Black Howler	Non-human primates	IX	GCA_020785135.1	2199526	38.3583	2014Y, 02M	San Francisco Zoo, California, USA
LR53	BHT_2_1	Black Howler	Non-human primates	IX	GCA_020785145.1	2299377	38.4377	2014Y, 02M	San Francisco Zoo, California, USA
LR55	Gorilla_6_1	Gorilla	Non-human primates	IV	GCA_020785075.1	1981382	38.7677	2013Y, 03M	Omaha's Henry Doorly Zoo and Aquarium, Nebraska, USA
LR56	LTMJ_1_1	Lion-tailed Macaque	Non-human primates	VII	GCA_020785095.1	2279358	38.583	2014Y, 02M	San Francisco Zoo, California, USA
LR57	LTMJ_5_1	Lion-tailed Macaque	Non-human primates	VII	GCA_020785035.1	2368786	38.3982	2014Y, 02M	San Francisco Zoo, California, USA
LR58	LTMS_1_1	Lion-tailed Macaque	Non-human primates	VII	GCA_020785015.1	2186597	38.6468	2014Y, 02M	San Francisco Zoo, California, USA
LR59	SM_1_4_1	Sulawesi Macaque	Non-human primates	IV	GCA_020785025.1	1959137	38.5215	2013Y, 03M	Omaha's Henry Doorly Zoo and Aquarium, Nebraska, USA
LR60	6A	Mandrill	Non-human primates	IV	GCA_020784995.1	2034469	38.5414	2015Y	Calgary Zoo, Calgary, Canada
LR61	6B	Mandrill	Non-human primates	IV	GCA_020784975.1	1977344	38.5901	2015Y	Calgary Zoo, Calgary, Canada
LR62	6C	Mandrill	Non-human primates	IV	GCA_020784945.1	1865590	38.783	2015Y	Calgary Zoo, Calgary, Canada
LR63	MA_1_1	Mandrill	Non-human primates	I	GCA_020784935.1	2143373	38.6669	2014Y, 02M	San Francisco Zoo, California, USA
LR64	MA_4_1	Mandrill	Non-human primates	I	GCA_020784915.1	2142387	38.6578	2014Y, 02M	San Francisco Zoo, California, USA
LR65	PMP_2_1	Patas Monkey	Non-human primates	VII	GCA_020784895.1	2188188	38.6341	2014Y, 02M	San Francisco Zoo, California, USA
LR66	PMP_1_1	Patas Monkey	Non-human primates	IX	GCA_020784875.1	2162028	38.4972	2014Y, 02M	San Francisco Zoo, California, USA
LR67	PMP_6_1	Patas Monkey	Non-human primates	IX	GCA_020784805.1	2159483	38.4994	2014Y, 02M	San Francisco Zoo, California, USA
LR68	MR2	Monkey	Non-human primates	IV	GCA_020784845.1	2018659	38.5831	NA	USA
LR69	MR6	Monkey	Non-human primates	IV	GCA_020784835.1	1988886	38.5997	NA	USA
LR70	apa71	Monkey	Non-human primates	VII	GCA_020784795.1	2143630	38.659	NA	Sweden
LR71	OR_8_1	Orangutan	Non-human primates	IV	GCA_020784775.1	1970355	38.5688	2013Y, 03M	Omaha's Henry Doorly Zoo and Aquarium, Nebraska, USA
LR72	OR_9_1	Orangutan	Non-human primates	IV	GCA_020784755.1	1965797	38.5319	2013Y, 03M	Omaha's Henry Doorly Zoo and Aquarium, Nebraska, USA
LR73	OT_7_1	Orangutan	Non-human primates	IV	GCA_020784715.1	1968618	38.5317	2013Y, 03M	Omaha's Henry Doorly Zoo and Aquarium, Nebraska, USA
LR77	WF-AA1-A	Striped Field Mouse	Rodents	X	GCA_020784695.1	2014409	38.3844	2014Y, 08M	Vilnius, Lithuania
LR78	WF-AA1-C	Striped Field Mouse	Rodents	X	GCA_020784725.1	2013591	38.3846	2014Y, 08M	Vilnius, Lithuania
LR79	CC-AA2-1	Striped Field Mouse	Rodents	X	GCA_020784655.1	2129363	38.3708	2014Y, 08M	Vilnius, Lithuania
LR80	CC-AA2-2	Striped Field Mouse	Rodents	X	GCA_020784665.1	2130452	38.3725	2014Y, 08M	Vilnius, Lithuania
LR85	C3	Capybara	Rodents	VII	GCA_020784605.1	2154134	38.5961	2015Y	Vancouver Zoo, Vancouver, Canada
LR86	C4	Capybara	Rodents	VII	GCA_020784595.1	2152638	38.5906	2015Y	Vancouver Zoo, Vancouver, Canada
LR87	C.p.1-C	Brazilian Porcupine	Rodents	VII	GCA_020784575.1	2187769	38.5374	2015Y	Edmonton Valley Zoo, Edmonton, Canada
LR88	D.l.1-B	Red-rumped Agouti	Rodents	VII	GCA_020784555.1	2190901	38.5601	2015Y	Edmonton Valley Zoo, Edmonton, Canada
LR89	D.l.3-A	Red-rumped Agouti	Rodents	VII	GCA_020784635.1	2175706	38.5514	2015Y	Edmonton Valley Zoo, Edmonton, Canada
LR92	3B	Vancouver Island Marmot	Rodents	VIII	GCA_020784525.1	2087278	38.6519	2015Y	Calgary Zoo, Calgary, Canada
LR106	FUA 3041	Rat	Rodents	I	GCA_020784515.1	2212274	38.6672	2005Y	University of Alberta, Edmonton, Canada
LR107	FUA 3043	Rat	Rodents	I	GCA_020784495.1	2212475	38.6631	2005Y	University of Alberta, Edmonton, Canada
LR108	FUA 3048	Rat	Rodents	VII	GCA_020784455.1	2088818	38.642	2005Y	University of Alberta, Edmonton, Canada
LR109	R.n.1-B	Rat	Rodents	I	GCA_020784435.1	2341205	38.2286	2015Y	Edmonton Valley Zoo, Edmonton, Canada
LR110	R.n.2-A	Rat	Rodents	I	GCA_020784375.1	2336059	38.247	2015Y	Edmonton Valley Zoo, Edmonton, Canada
LR111	R.n.3-A	Rat	Rodents	I	GCA_020784465.1	2329924	38.248	2015Y	Edmonton Valley Zoo, Edmonton, Canada
LR112	Springhaas_1_1	Springhaas	Rodents	VII	GCA_020784355.1	2406580	38.6	2014Y, 02M	Omaha's Henry Doorly Zoo and Aquarium, Nebraska, USA
LR113	Springhaas_5_1	Springhaas	Rodents	VII	GCA_020784415.1	2408098	38.5986	2014Y, 02M	Omaha's Henry Doorly Zoo and Aquarium, Nebraska, USA
LR114	Springhaas_9_1	Springhaas	Rodents	VII	GCA_020784395.1	2443006	38.5718	2014Y, 02M	Omaha's Henry Doorly Zoo and Aquarium, Nebraska, USA
LR118	mouse_2	Mouse	Rodents	III	GCA_020784295.1	2094037	38.6403	NA	Japan
LR119	mouse_20	Mouse	Rodents	III	GCA_020784305.1	2168211	38.5966	NA	Japan
LR120	mouse_81	Mouse	Rodents	VIII	GCA_020784275.1	2169144	38.5677	NA	Japan
LR121	2A	Porqupine	Rodents	VII	GCA_020784255.1	2202969	38.4061	2015Y	Calgary Zoo, Calgary, Canada
LR123	AG_2_7_1	Agile Gibbon	Non-human primates	IV	GCA_020784205.1	1885319	38.7053	2013Y, 03M	Omaha's Henry Doorly Zoo and Aquarium, Nebraska, USA
LR124	BHMT_3_1	Black Howler	Non-human primates	IX	GCA_020784195.1	2278083	38.3369	2014Y, 02M	San Francisco Zoo, California, USA
LR125	LTMS_2_1	Lion-tailed Macaque	Non-human primates	IV	GCA_020784235.1	2009462	38.6959	2014Y, 02M	San Francisco Zoo, California, USA
LR126	OT_6_1	Orangutan	Non-human primates	IV	GCA_020784315.1	1940814	38.697	2013Y, 03M	Omaha's Henry Doorly Zoo and Aquarium, Nebraska, USA

## Sheet: Novel_Species
Strain_ID	Strain_Name	Host_Origin	Host_Group	Species	Genome_Accession_Number	Genome_Size (bp)	G + C content (%)	Date_of_Collection	Location_of_Collection
LR14	pH52_RY	Pheasant	Birds	Limosilactobacillus balticus	GCA_014145605.1	2169741	38.2414	1990Y	Sweden
LR81	WF-AF5-A	Yellow-necked Mouse	Rodents	Limosilactobacillus balticus	GCA_021168735.1	2258880	38.2775	2014Y, 08M	Vilnius, Lithuania
LR82	WF-AF6-A	Yellow-necked Mouse	Rodents	Limosilactobacillus balticus	GCA_021168775.1	2103961	38.3522	2014Y, 08M	Vilnius, Lithuania
LR83	BG-AF3-A	Yellow-necked Mouse	Rodents	Limosilactobacillus balticus	GCA_014145615.1	2088966	38.3278	2014Y, 08M	Vilnius, Lithuania
LR84	BG-AF3-B	Yellow-necked Mouse	Rodents	Limosilactobacillus balticus	GCA_021168715.1	2162781	38.1963	2014Y, 08M	Vilnius, Lithuania
LR95	WF-MT5-A	Field Vole	Rodents	Limosilactobacillus agrestis	GCA_014145585.1	1899103	37.954	2014Y, 08M	Vilnius, Lithuania
LR99	WF-MO6-A	Root Vole	Rodents	Limosilactobacillus agrestis	GCA_021168785.1	1910566	37.9735	2014Y, 08M	Vilnius, Lithuania
LR101	WF-MO6-B	Root Vole	Rodents	Limosilactobacillus agrestis	GCA_021168655.1	1904551	37.9233	2014Y, 08M	Vilnius, Lithuania
LR103	BG-MG3-A	Bank Vole	Rodents	Limosilactobacillus agrestis	GCA_014145545.1	1863625	37.8865	2014Y, 08M	Vilnius, Lithuania
LR104	BG-MG3-B	Bank Vole	Rodents	Limosilactobacillus agrestis	GCA_021168665.1	1889861	37.7848	2014Y, 08M	Vilnius, Lithuania
LR105	BG-MG3-C	Bank Vole	Rodents	Limosilactobacillus agrestis	GCA_021168755.1	1866380	37.9844	2014Y, 08M	Vilnius, Lithuania
LR74	RRLE_5_1	Red Ruffed Lemur	Non-human primates	Limosilactobacillus albertensis	GCA_021168615.1	2354350	38.4928	2014Y, 02M	San Francisco Zoo, California, USA
LR75	RRLNB_1_1	Red Ruffed Lemur	Non-human primates	Limosilactobacillus albertensis	GCA_014145525.1	2354505	38.4933	2014Y, 02M	San Francisco Zoo, California, USA
LR76	RRLNB_2_1	Red Ruffed Lemur	Non-human primates	Limosilactobacillus albertensis	GCA_021168595.1	2352053	38.4773	2014Y, 02M	San Francisco Zoo, California, USA
LR90	Lr3000	Hamster	Rodents	Limosilactobacillus albertensis	GCA_014145555.1	2452361	38.7777	1990Y	Raleigh, USA
LR91	Lr3040	Hamster	Rodents	Limosilactobacillus albertensis	GCA_021168635.1	2402880	38.7088	1990Y	Raleigh, USA
LR115	STM1_1	Striped Mouse	Rodents	Limosilactobacillus rudii	GCA_021168575.1	2307125	38.4752	2013Y, 03M	Omaha's Henry Doorly Zoo and Aquarium, Nebraska, USA
LR116	STM2_1	Striped Mouse	Rodents	Limosilactobacillus rudii	GCA_014145435.1	2307466	38.4764	2013Y, 03M	Omaha's Henry Doorly Zoo and Aquarium, Nebraska, USA
LR117	STM3_1	Striped Mouse	Rodents	Limosilactobacillus rudii	GCA_014145455.1	2316339	38.4758	2014Y, 02M	Omaha's Henry Doorly Zoo and Aquarium, Nebraska, USA
LR93	WF-MA2-2	Common Vole	Rodents	Limosilactobacillus fastidiosus	GCA_021168875.1	1728417	39.105	2014Y, 08M	Vilnius, Lithuania
LR94	WF-MA2-3	Common Vole	Rodents	Limosilactobacillus fastidiosus	GCA_021168855.1	1733032	39.1063	2014Y, 08M	Vilnius, Lithuania
LR96	WF-MA1-A	Common Vole	Rodents	Limosilactobacillus fastidiosus	GCA_021168815.1	1728665	39.1066	2014Y, 08M	Vilnius, Lithuania
LR97	WF-MA3-B	Common Vole	Rodents	Limosilactobacillus fastidiosus	GCA_021168825.1	1719294	39.1151	2014Y, 08M	Vilnius, Lithuania
LR98	WF-MA3-C	Common Vole	Rodents	Limosilactobacillus fastidiosus	GCA_014145425.1	1728435	39.1054	2014Y, 08M	Vilnius, Lithuania
LR100	WF-MO7-1	Root Vole	Rodents	Limosilactobacillus fastidiosus	GCA_014145505.1	1720134	39.1164	2014Y, 08M	Vilnius, Lithuania

## Sheet: Genomes from public database
Strain_Name	Host_Origin	Host_Group	Lineage	Genome_Accession_Number	Genome_Size (bp)	G + C content (%)	Date_of_Collection	Location_of_Collection
DS12_10	Human	Humans	III	GenBank: GCA_003053005.1	2100920	38.5571	2016Y, 03M	Maryland, USA
100-23	Rat	Rodents	III	GenBank: GCA_000168255.1	2305557	38.7286	1979Y	New Zealand
TMW1.112	Sourdough	Sourdough	III	GenBank: GCA_000722535.2	2033533	38.4091	1998Y	Germany
R2lc	Rat	Rodents	III	GenBank: GCA_003703875.1 / JGI: 2716884882	2091003	38.4637	1990Y	Lund, Scania, Sweden
LTH2584	Sourdough	Sourdough	III	GenBank: GCA_000712555.1	2066054	38.5272	1988Y	Germany
TMW1.656	Sourdough	Sourdough	III	GenBank: GCA_000712565.2	1944170	38.4512	1998Y	Germany
mlc3	Mouse	Rodents	VIII	JGI: 2506381016 / GenBank: GCA_000179435.1	2018630	38.5251	NA	North America
103b	Mouse	Rodents	VIII	GenBank: GCA_002254255.1	2198448	38.2776	2014Y, 01M	Scotland, United Kingdom
117w	Mouse	Rodents	VIII	GenBank: GCA_002253765.1	2197888	38.309	2014Y, 01M	Scotland, United Kingdom
111b	Mouse	Rodents	VIII	GenBank: GCA_002253965.1	2180980	38.2715	2014Y, 01M	Scotland, United Kingdom
105k	Mouse	Rodents	VIII	GenBank: GCA_002254085.1	2183914	38.4456	2014Y, 01M	Scotland, United Kingdom
609d	Mouse	Rodents	VIII	GenBank: GCA_002253705.1	2049610	38.6022	2014Y, 01M	France
NM11_1-41	Mouse	Rodents	VIII	GenBank: GCA_004793875.1	2156033	38.3548	2015Y	Toronto, Ontario, Canada
114h	Mouse	Rodents	VIII	GenBank: GCA_002253825.1	2179964	38.7187	2014Y, 01M	France
114q	Mouse	Rodents	VIII	GenBank: GCA_002253865.1	2223192	38.5487	2014Y, 01M	France
107k	Mouse	Rodents	VIII	GenBank: GCA_002253925.1	2264211	38.5628	2014Y, 01M	France
KLR1001	Pig	Pigs	IV	GenBank: GCA_002128485.1	2064983	38.5932	2006Y, 06M	South Korea
I5007	Pig	Pigs	IV	GenBank: GCA_000410995.1	2093275	38.9292	NA	Beijing, China
ATCC 53608	Pig	Pigs	IV	GenBank: GCA_000236455.2	1943635	38.9629	1986Y	Uppsala, Uppland, Sweden
lp167-67	Pig	Pigs	IV	JGI: 2599185361	2015596	38.6539	1990Y	USA
KLR4001	Pig	Pigs	IV	GenBank: GCA_002128705.1	2140185	38.672	2015Y, 01M	South Korea
121	Pig	Pigs	IV	GenBank: GCA_001889975.1	2302234	39.0065	1999Y, 01M	Netherlands
INIA P572	Pig	Pigs	IV	GenBank: GCA_901971765.1	2113987	39.0475	2000Y	Spain
KLR1004	Pig	Pigs	IV	GenBank: GCA_002128525.1	2203689	38.5269	2006Y, 06M	South Korea
ZLR003	Pig	Pigs	IV	JGI: 2687453552 / GenBank: GCA_001618905.1	2234097	38.6558	2007Y, 05M	Beijing, China
KLR2002	Pig	Pigs	IV	GenBank: GCA_002128555.1	2125717	38.7389	2014Y, 11M	South Korea
KLR2007	Pig	Pigs	IV	GenBank: GCA_002128605.1	1976816	38.714	2015Y, 03M	South Korea
KLR3004	Pig	Pigs	IV	GenBank: GCA_002128655.1	1996237	38.7515	2015Y, 06M	South Korea
YSJL-12	Pig	Pigs	IV	GenBank: GCA_006874665.1	2151788	38.9269	2013Y, 07M	Harbin, Heilongjiang, China
KLR2006	Pig	Pigs	IV	GenBank: GCA_002128755.1	1907452	38.6444	2015Y, 03M	South Korea
CGMCC 11154	Pig	Pigs	IV	GenBank: GCA_003413665.1	1910900	38.5728	2011Y	GuangZhou, Guangdong, China
KLR2004	Pig	Pigs	IV	GenBank: GCA_002128715.1	1944677	38.6521	2015Y, 01M	South Korea
pg-3b	Pig	Pigs	IV	JGI: 2599185334	1890545	38.7337	NA	USA
KLR2001	Pig	Pigs	IV	GenBank: GCA_002128495.1	2110569	38.533	2014Y, 11M	South Korea
KLR3003	Pig	Pigs	IV	GenBank: GCA_002128635.1	1970315	38.7507	2015Y, 05M	South Korea
KLR3002	Pig	Pigs	IV	GenBank: GCA_002128615.1	1986395	38.76	2015Y, 05M	South Korea
LR7S	Sheep	Herbivores	NA	GenBank: GCA_003175085.1	2138434	38.6126	2016Y	China
LR6S	Sheep	Herbivores	NA	GenBank: GCA_003175115.1	2139733	38.6168	2016Y	China
LR12C	Cattle	Herbivores	NA	GenBank: GCA_003175035.1	2151450	38.6312	2016Y	China
2010	Rat	Rodents	VII	GenBank: GCA_003703885.1	2220255	38.5293	NA	NA
I8-5	Mouse	Rodents	VII	GenBank: GCA_004684995.1	2290627	38.2976	2017Y	San Francisco, California, USA
LR8S	Sheep	Herbivores	II	GenBank: GCA_003174875.1	2255884	38.4333	2016Y	China
LR19H	Horse	Herbivores	II	GenBank: GCA_003175025.1	2202319	38.5661	2016Y	China
LR9S	Sheep	Herbivores	II	GenBank: GCA_003174865.1	2303268	38.3218	2016Y	China
LR1G	Goat	Herbivores	II	GenBank: GCA_003175125.1	2255596	38.3398	2016Y	China
LR2G	Goat	Herbivores	II	GenBank: GCA_003175015.1	2367543	38.174	2016Y	China
LR14G	Goat	Herbivores	II	GenBank: GCA_003174955.1	2251273	38.3373	2016Y	China
LR13C	Cattle	Herbivores	II	GenBank: GCA_003174945.1	2365331	38.1722	2016Y	China
LR11G	Goat	Herbivores	II	GenBank: GCA_003174995.1	2365809	38.1739	2016Y	China
LR10C	Cattle	Herbivores	II	GenBank: GCA_003175075.1	2441700	38.2989	2016Y	China
LR18H	Horse	Herbivores	II	GenBank: GCA_003174815.1	2470207	38.2576	2016Y	China
LR4C	Cattle	Herbivores	II	GenBank: GCA_003174855.1	2166445	38.5054	2016Y	China
LR3G	Goat	Herbivores	II	GenBank: GCA_003174935.1	2300219	38.3223	2016Y	China
LR17H	Horse	Herbivores	II	GenBank: GCA_003174915.1	2205694	38.425	2016Y	China
C88	Human	Humans	II	GenBank: GCA_004349685.1	2066995	38.6344	2018Y, 12M	New Haven, Connecticut, USA
C93	Human	Humans	II	GenBank: GCA_004349655.1	1887942	38.6668	2018Y, 12M	New Haven, Connecticut, USA
DS14_10	Human	Humans	II	GenBank: GCA_003061685.1	1977819	38.6992	2016Y, 03M	Maryland, USA
DSM 20016	Human	Humans	II	GenBank: GCA_000016825.1	1999618	38.8726	~1960Y	Europe
IRT	Human	Humans	II	JGI: 2636415954 / GenBank: GCA_001046835.1	1993967	38.8995	2009Y, 04M	Gyeonggido, Giheung, South Korea
ATG-F4	Human	Humans	II	GenBank: GCA_004208615.1	2041516	38.8862	2018Y	South Korea
JCM1112	Human	Humans	II	GenBank: GCA_000010005.1	2039414	38.8788	~1960Y	Europe
MM2-3	Human	Humans	II	JGI: 2502171171 / GenBank: GCA_000160715.1	1960066	38.6913	NA	Europe
MM4-1a	Human	Humans	II	JGI: 2502171170 / GenBank: GCA_000159475.2	1945596	38.6781	NA	Europe
LTH5448	Sourdough	Sourdough	I	JGI: 2571042361 / GenBank: GCA_000758185.1	1980298	38.4402	1998Y	Germany
LL7	Mouse	Rodents	I	GenBank: GCA_007633215.1	2384717	38.8095	2019Y, 07M	California, USA
P43	Red Junglefowl	Birds	I	GenBank: GCA_001705505.1	2151063	38.7659	2013Y, 03M	North Carolina, USA
lpuph1	Mouse	Rodents	I	JGI: 2506381017 / GenBank: GCA_000179455.1	2116621	38.3891	2006Y, 12M	Lincoln, Nebraska, USA
LR0	Mouse	Rodents	I	GenBank: GCA_002156605.1	2148567	38.4452	2015Y, 02M	New York, USA
TD1	Rat	Rodents	I	GenBank: GCA_000439275.1	2145445	38.7787	NA	NA
482_46	Mouse	Rodents	I	GenBank: GCA_001703865.1	2255438	38.2089	2015Y	Tel-Hashomer, Israel
480_44	Mouse	Rodents	I	GenBank: GCA_001703855.1	2240703	38.2874	2015Y	Tel-Hashomer, Israel
484_39	Mouse	Rodents	I	GenBank: GCA_001703935.1	2273479	38.1891	2015Y	Tel-Hashomer, Israel
I49	Mouse	Rodents	I	JGI: 2718217763 / GenBank: GCA_001688685.2	2044770	38.7572	2015Y, 02M	Bern, Switzerland
20-2	Pig	Pigs	V	JGI: 2599185332 / GenBank: GCA_002888655.1	2232947	38.4907	NA	Germany
3c6	Pig	Pigs	V	JGI: 2599185333	1934800	38.678	2004Y, 12M	New Zealand
CSF8	Red Junglefowl	Birds	VI	JGI: 2684623009 / GenBank: GCA_002112245.1	1952049	38.592	2007Y	Nebraska, USA
MD-IIE-43	Human	Humans	VI	GenBank: GCA_002007085.1	2059118	38.7982	NA	Russia
1366	Red Junglefowl	Birds	VI	GenBank: GCA_002112185.1	2062915	38.5317	NA	Denmark
SD2112	Human	Humans	VI	GenBank: GCA_000159455.2	2316838	39.035	NA	South America
CF48-3A	Human	Humans	VI	JGI: 2502171173 / GenBank: GCA_000159615.1	2056895	38.7158	NA	Europe
MM34-4A	Human	Humans	VI	GenBank: GCA_002112805.1	2152944	38.8247	NA	Europe
M27U15	Human	Humans	VI	JGI: 2687453659 / GenBank: GCA_002112195.1	2035662	38.735	2005Y	South Africa
RC-14	Human	Humans	VI	GenBank: GCA_002762415.1	2011203	38.6017	2017Y, 5M	Pune, India
DS17_10	Human	Humans	VI	GenBank: GCA_003065345.1	2058269	38.7425	2016Y, 10M	Maryland, USA
DS22_10	Human	Humans	VI	GenBank: GCA_003064585.1	2031050	38.6276	2016Y, 12M	Maryland, USA
JCM1081	Red Junglefowl	Birds	VI	JGI: 2684623011 / GenBank: GCA_002112225.1	2313528	38.5199	NA	Japan
An71	Red Junglefowl	Birds	VI	GenBank: GCA_002159305.1	2280851	38.417	2016Y	NA
An166	Red Junglefowl	Birds	VI	GenBank: GCA_002160565.1	2248030	38.4494	2016Y	NA
