# Supplementary material for: A phylogenomic analysis of Limosilactobacillus reuteri reveals ancient and stable evolutionary relationships with rodents and birds and zoonotic transmission to humans
Source: BMC Biol. 2023 Mar 13;21:53. doi: 10.1186/s12915-023-01541-1 (PMC10010030; doi:10.1186/s12915-023-01541-1)
Supplement: Supplementary file 2 — Additional file 2: Table S2. Average nucleotide identity values between L. reuteri lineages and closely related species in the genus Limosilactobacillus. [file 12915_2023_1541_MOESM2_ESM.xlsx]

## Sheet: Sheet1
Table S2. Average nucleotide identity values between L. reuteri lineages and closely related species in the genus Limosilactobacillus
ANI	L. equigenerosi	L. gastricus	L. ingluviei	L. oris	L. fermentum	L. coleohominis	L. mucosae	L. fastidiosus						L. vaginalis	L. frumenti	L. panis	L. antri	L. pontis	L. rudii			L. albertensis				L. agrestis						L. balticus				Lineage X				Lineage VI				Lineage V	Lineage IX	Lineage I
								LR98	LR96	LR94	LR93	LR97	LR100						LR117	LR116	LR115	LR76	LR75	LR74	LR91	LR99	LR95	LR105	LR104	LR103	LR101	LR83	LR81	LR84	LR82	LR77	LR78	LR79	LR80	LR36	LR34	LR2	LR1	3c6	LR53	TD1	LR109	I49	LTH5448
L. equigenerosi	1
L. gastricus	0.742296	1
L. ingluviei	0.728955	0.718509	1
L. oris	0.725719	0.720873	0.738461	1
L. fermentum	0.729204	0.732321	0.742173	0.974474	1
L. coleohominis	0.726117	0.725583	0.723601	0.724411	0.719127	1
L. mucosae	0.731775	0.728067	0.734212	0.739513	0.743678	0.735012	1
LR98	0.726025	0.729761	0.725867	0.735028	0.723941	0.739163	0.728312	1
LR96	0.724691	0.72997	0.725773	0.738221	0.724112	0.739342	0.727257	0.999951	1
LR94	0.725866	0.729473	0.725636	0.736105	0.722868	0.739031	0.727852	0.999951	0.999871	1
LR93	0.724934	0.729199	0.725075	0.737018	0.725138	0.740251	0.726952	0.999995	0.999952	0.999942	1
LR97	0.72699	0.728	0.722173	0.736825	0.723697	0.738043	0.725341	0.99743	0.997428	0.997404	0.997428	1
LR100	0.726658	0.725356	0.723911	0.735293	0.72402	0.737084	0.725646	0.997034	0.996935	0.99703	0.997033	0.999992	1
vaginalis	0.721256	0.720898	0.719988	0.737154	0.720543	0.739263	0.725445	0.819998	0.819997	0.819996	0.819993	0.8187	0.818702	1
frumenti	0.721123	0.720575	0.719712	0.734013	0.72177	0.7354	0.724672	0.755071	0.755069	0.755069	0.755069	0.755337	0.755445	0.757989	1
panis	0.721838	0.71954	0.727342	0.765472	0.730809	0.736274	0.733177	0.739684	0.739672	0.739677	0.739688	0.73955	0.739648	0.748111	0.752313	1
antri	0.716306	0.719525	0.72793	0.828923	0.736028	0.734047	0.729054	0.732495	0.732497	0.732378	0.7325	0.732105	0.732108	0.741147	0.739644	0.776143	1
pontis	0.717995	0.71222	0.729272	0.757509	0.739146	0.722315	0.734757	0.733933	0.733934	0.733934	0.733931	0.733937	0.733933	0.738271	0.740993	0.768684	0.767936	1
LR117	0.733079	0.729941	0.72297	0.735288	0.723118	0.74171	0.729107	0.755782	0.755813	0.755706	0.75578	0.755362	0.75529	0.754932	0.750056	0.739632	0.735174	0.730102	1
LR116	0.732757	0.732528	0.724276	0.736048	0.723759	0.741349	0.730612	0.75597	0.755985	0.755959	0.755985	0.755423	0.755401	0.754359	0.749325	0.739051	0.734786	0.730876	0.999963	1
LR115	0.729632	0.729866	0.722633	0.73584	0.723429	0.740099	0.728371	0.754754	0.754825	0.754706	0.754661	0.754462	0.754515	0.7544	0.748305	0.739702	0.734298	0.729966	0.999962	0.999995	1
LR76	0.721987	0.720926	0.715571	0.729382	0.715416	0.737539	0.72194	0.75285	0.75285	0.752849	0.752868	0.752088	0.752068	0.752083	0.746431	0.737634	0.732119	0.727845	0.801116	0.801124	0.801215	1
LR75	0.725515	0.72649	0.716724	0.729401	0.718338	0.739322	0.724403	0.753362	0.75347	0.753383	0.753361	0.752138	0.752158	0.752128	0.745947	0.738821	0.733508	0.728142	0.802426	0.802427	0.802519	0.99976	1
LR74	0.725488	0.723734	0.717292	0.730649	0.716815	0.739004	0.72474	0.7539	0.753778	0.753776	0.753899	0.752504	0.752505	0.753705	0.746577	0.738984	0.733604	0.728611	0.802208	0.802209	0.802307	0.999764	0.999991	1
LR91	0.727984	0.725889	0.71957	0.742288	0.71805	0.742443	0.738274	0.754814	0.754789	0.75471	0.754811	0.75432	0.754348	0.754294	0.746505	0.741259	0.736428	0.730031	0.802587	0.80262	0.80259	0.97378	0.973751	0.973746	1
LR99	0.725991	0.725982	0.719363	0.729955	0.717541	0.736661	0.724874	0.75374	0.753741	0.753735	0.75374	0.752279	0.752116	0.750828	0.747581	0.737123	0.728868	0.726992	0.795683	0.795683	0.795682	0.81898	0.819013	0.819014	0.818207	1
LR95	0.724368	0.721829	0.715873	0.72627	0.713545	0.735274	0.721924	0.751504	0.751505	0.751494	0.751504	0.750374	0.750374	0.749118	0.744762	0.735986	0.728188	0.726504	0.795018	0.794945	0.794945	0.818158	0.818185	0.818187	0.817452	0.999961	1
LR105	0.720527	0.721286	0.712668	0.725439	0.711068	0.732192	0.71894	0.750589	0.750586	0.750588	0.750589	0.749423	0.749469	0.748944	0.744907	0.734897	0.729607	0.726065	0.793517	0.793624	0.79352	0.818513	0.8187	0.818609	0.818586	0.986453	0.986266	1
LR104	0.722147	0.725545	0.715498	0.727701	0.714801	0.734073	0.7201	0.750167	0.750047	0.750056	0.750128	0.749804	0.749843	0.7487	0.74395	0.738915	0.729617	0.726554	0.795717	0.795719	0.795718	0.818861	0.819086	0.819092	0.819205	0.988989	0.98886	0.989654	1
LR103	0.726407	0.72775	0.719423	0.731055	0.717856	0.737259	0.723063	0.753951	0.753952	0.753852	0.753962	0.753774	0.753717	0.751814	0.747789	0.738291	0.732063	0.730162	0.796603	0.796563	0.796562	0.820722	0.821059	0.821057	0.822793	0.988873	0.988735	0.989596	0.995203	1
LR101	0.722715	0.722766	0.71468	0.727859	0.712147	0.731205	0.719365	0.751083	0.751083	0.751098	0.751082	0.750743	0.750743	0.748911	0.743843	0.737296	0.726663	0.725341	0.795436	0.795441	0.795449	0.820758	0.820799	0.820807	0.821487	0.990373	0.990262	0.988734	0.989019	0.988153	1
LR83	0.729576	0.729578	0.723683	0.735071	0.722688	0.737635	0.730662	0.757269	0.757274	0.757268	0.757268	0.757006	0.757018	0.756105	0.749934	0.737042	0.732174	0.729426	0.799109	0.799112	0.799112	0.821995	0.822842	0.822746	0.825174	0.91256	0.912809	0.911454	0.911791	0.912342	0.912872	1
LR81	0.729204	0.72968	0.722948	0.734758	0.722908	0.73931	0.730671	0.757096	0.756982	0.75709	0.75698	0.756431	0.756275	0.754895	0.750734	0.738482	0.732589	0.73112	0.800432	0.800455	0.800417	0.822069	0.822866	0.822737	0.825369	0.911825	0.912081	0.910117	0.912248	0.912555	0.912641	0.999903	1
LR84	0.725544	0.725645	0.718343	0.731046	0.720781	0.735676	0.726491	0.755119	0.755004	0.755165	0.755002	0.754707	0.7547	0.75185	0.748506	0.735806	0.732243	0.728652	0.796529	0.796562	0.796562	0.818309	0.818638	0.81867	0.821256	0.914006	0.91372	0.911071	0.913125	0.912932	0.912464	0.981443	0.980272	1
LR82	0.731106	0.729768	0.722145	0.732749	0.719798	0.738722	0.72749	0.756314	0.756314	0.756306	0.756313	0.755228	0.755117	0.75413	0.749219	0.737151	0.731112	0.729321	0.797089	0.797091	0.797181	0.82089	0.821176	0.821177	0.821891	0.911522	0.911178	0.909879	0.910736	0.911414	0.911286	0.988055	0.987327	0.982101	1
LR77	0.72358	0.723888	0.718926	0.731184	0.718346	0.735065	0.723611	0.754167	0.754165	0.754186	0.754192	0.753281	0.753126	0.753003	0.747633	0.736677	0.729256	0.728124	0.794983	0.794986	0.794986	0.81593	0.81595	0.815794	0.815975	0.904045	0.904041	0.904885	0.904333	0.904541	0.90471	0.924002	0.923969	0.926406	0.925213	1
LR78	0.72358	0.723888	0.718926	0.731184	0.718346	0.735065	0.723611	0.754167	0.754165	0.754186	0.754192	0.753281	0.753126	0.753003	0.747633	0.736677	0.729256	0.728124	0.794983	0.794986	0.794986	0.81593	0.81595	0.815794	0.815975	0.904045	0.904041	0.904885	0.904333	0.904541	0.90471	0.924002	0.923969	0.926406	0.925213	1	1
LR79	0.72358	0.723888	0.718926	0.731184	0.718346	0.735065	0.723611	0.754167	0.754165	0.754186	0.754192	0.753281	0.753126	0.753003	0.747633	0.736677	0.729256	0.728124	0.794983	0.794986	0.794986	0.81593	0.81595	0.815794	0.815975	0.904045	0.904041	0.904885	0.904333	0.904541	0.90471	0.924002	0.923969	0.926406	0.925213	1	1	1
LR80	0.72358	0.723888	0.718926	0.731184	0.718346	0.735065	0.723611	0.754167	0.754165	0.754186	0.754192	0.753281	0.753126	0.753003	0.747633	0.736677	0.729256	0.728124	0.794983	0.794986	0.794986	0.81593	0.81595	0.815794	0.815975	0.904045	0.904041	0.904885	0.904333	0.904541	0.90471	0.924002	0.923969	0.926406	0.925213	1	1	1	1
LR36	0.739174	0.737588	0.732539	0.757564	0.735138	0.758931	0.765566	0.760883	0.760941	0.760829	0.760884	0.760301	0.760304	0.774213	0.769114	0.754439	0.745773	0.737469	0.80495	0.804993	0.804981	0.826761	0.826827	0.826736	0.830613	0.90854	0.90805	0.907572	0.90989	0.909828	0.908195	0.934419	0.934465	0.935487	0.93689	0.940374	0.940374	0.940374	0.940374	1
LR34	0.727578	0.72877	0.722813	0.750723	0.724048	0.752422	0.74923	0.756163	0.756158	0.75616	0.756169	0.755881	0.755879	0.766605	0.761529	0.750948	0.743294	0.733168	0.800734	0.800641	0.800641	0.824641	0.824741	0.824744	0.828488	0.907422	0.907139	0.906929	0.908425	0.908943	0.906864	0.933498	0.933602	0.934597	0.935604	0.939213	0.939213	0.939213	0.939213	0.99982	1
LR2	0.733376	0.730618	0.734984	0.749824	0.736372	0.744288	0.749868	0.756619	0.756614	0.756577	0.756627	0.756073	0.756056	0.76001	0.756199	0.742933	0.736636	0.735416	0.79776	0.797756	0.797749	0.827321	0.828038	0.827788	0.826832	0.905898	0.905908	0.903213	0.907681	0.907307	0.901618	0.931476	0.930554	0.932982	0.932517	0.937835	0.937835	0.937835	0.937835	0.986185	0.985675	1
LR1	0.733625	0.733003	0.73381	0.744891	0.733234	0.743932	0.743707	0.758443	0.758467	0.758618	0.75856	0.757843	0.75798	0.760438	0.75618	0.743441	0.737427	0.736075	0.800263	0.800267	0.800257	0.827724	0.828654	0.82834	0.826836	0.903218	0.902933	0.903276	0.903531	0.904698	0.902263	0.929661	0.929858	0.929551	0.931403	0.93982	0.93982	0.93982	0.93982	0.984628	0.984163	0.989589	1
3c6	0.720956	0.720652	0.719243	0.730867	0.717008	0.732527	0.726612	0.750447	0.750514	0.750441	0.750474	0.750386	0.75038	0.75169	0.746383	0.736971	0.729975	0.727109	0.79489	0.794892	0.79489	0.818553	0.818575	0.818586	0.818587	0.90532	0.905325	0.905401	0.905645	0.906159	0.906303	0.931001	0.931158	0.934959	0.932811	0.943171	0.943171	0.943171	0.943171	0.963689	0.963508	0.963717	0.964292	1
LR53	0.729016	0.726853	0.722251	0.733614	0.721456	0.739223	0.72853	0.754273	0.754324	0.754405	0.754272	0.754762	0.754827	0.754108	0.75048	0.739232	0.733752	0.731397	0.795167	0.795168	0.795171	0.819932	0.82037	0.820292	0.819732	0.905925	0.905752	0.905407	0.905187	0.905801	0.906135	0.931723	0.931421	0.93432	0.934651	0.94136	0.94136	0.94136	0.94136	0.964808	0.964493	0.960688	0.961146	0.960998	1
TD1	0.726914	0.728628	0.722088	0.740539	0.721204	0.740163	0.733333	0.752203	0.752198	0.752097	0.752182	0.75206	0.751836	0.759134	0.755085	0.74011	0.735224	0.730065	0.797145	0.797119	0.797117	0.819872	0.819987	0.819907	0.819126	0.907328	0.907231	0.906948	0.905212	0.905401	0.907879	0.935476	0.935386	0.933985	0.934664	0.942598	0.942598	0.942598	0.942598	0.959977	0.959838	0.957816	0.959425	0.965771	0.958566	1
LR109	0.726714	0.727223	0.718679	0.741033	0.722671	0.735385	0.733068	0.755295	0.755289	0.755287	0.755318	0.755572	0.755447	0.762177	0.755205	0.741571	0.733108	0.730264	0.798014	0.797992	0.798029	0.819732	0.820177	0.820179	0.819846	0.907557	0.907275	0.907382	0.907612	0.908723	0.906487	0.932133	0.932148	0.931505	0.932688	0.941104	0.941104	0.941104	0.941104	0.959643	0.959495	0.958894	0.959052	0.962886	0.958538	0.975909	1
I49	0.730155	0.729794	0.723062	0.738765	0.721643	0.740717	0.733594	0.756836	0.7569	0.756902	0.756854	0.756936	0.756406	0.759145	0.753523	0.741483	0.735005	0.731126	0.797445	0.797443	0.797442	0.81852	0.818499	0.818497	0.819338	0.909081	0.909041	0.908344	0.908203	0.908915	0.908933	0.935487	0.935501	0.93486	0.936328	0.943237	0.943237	0.943237	0.943237	0.958365	0.958266	0.9579	0.958086	0.964461	0.958573	0.968818	0.97084	1
LTH5448	0.724209	0.723987	0.714225	0.734917	0.715237	0.732801	0.727101	0.753351	0.753355	0.75337	0.753351	0.753204	0.753343	0.753998	0.748863	0.735863	0.730524	0.726259	0.795173	0.795183	0.795172	0.818835	0.818841	0.818839	0.819222	0.907882	0.907843	0.90774	0.907425	0.907982	0.907509	0.933828	0.933912	0.93416	0.934933	0.942812	0.942812	0.942812	0.942812	0.95948	0.959516	0.958132	0.9584	0.962026	0.959562	0.970926	0.971663	0.96953	1
LR26	0.724774	0.723045	0.718533	0.736626	0.720154	0.736991	0.733886	0.755417	0.755481	0.755481	0.75548	0.75509	0.755227	0.757968	0.751684	0.742935	0.733621	0.732358	0.796651	0.796661	0.796655	0.821013	0.821667	0.821605	0.823829	0.908783	0.908705	0.908966	0.909701	0.911847	0.908541	0.934575	0.934177	0.937203	0.93552	0.942375	0.942375	0.942375	0.942375	0.95415	0.953815	0.952104	0.953052	0.961907	0.956115	0.961509	0.959036	0.962735	0.965979
LR31	0.727449	0.730169	0.718105	0.742144	0.724845	0.73851	0.732705	0.75405	0.75404	0.75404	0.754049	0.754096	0.754148	0.755827	0.752772	0.742049	0.740369	0.731144	0.796987	0.796889	0.796955	0.819929	0.820279	0.820197	0.819979	0.908188	0.908039	0.906316	0.908345	0.907885	0.907055	0.935665	0.935503	0.93776	0.935704	0.942563	0.942563	0.942563	0.942563	0.954167	0.953919	0.952282	0.953722	0.960519	0.954852	0.959352	0.962186	0.962659	0.963347
DSM20016	0.728397	0.72959	0.724897	0.739128	0.722591	0.73959	0.733195	0.756486	0.756485	0.75647	0.756483	0.756417	0.756472	0.75873	0.753359	0.739024	0.735329	0.728982	0.79785	0.797877	0.797875	0.82215	0.822229	0.82214	0.821032	0.908543	0.908413	0.908966	0.908563	0.90799	0.908656	0.938432	0.938129	0.940053	0.937917	0.944666	0.944666	0.944666	0.944666	0.954095	0.954016	0.952233	0.954678	0.962688	0.959244	0.965273	0.964338	0.96491	0.96486
LR70	0.739478	0.73686	0.729402	0.747348	0.73318	0.751811	0.743691	0.759777	0.759877	0.759815	0.759776	0.759331	0.759443	0.761752	0.757613	0.744389	0.740852	0.735367	0.801644	0.801698	0.801668	0.821494	0.821932	0.821932	0.823345	0.910918	0.910368	0.908871	0.908978	0.910675	0.912119	0.934205	0.93394	0.936246	0.934491	0.943217	0.943217	0.943217	0.943217	0.947699	0.947074	0.949065	0.95016	0.960419	0.958301	0.961169	0.954978	0.960614	0.961778
LR112	0.72777	0.733428	0.719296	0.739105	0.718923	0.741317	0.733234	0.755023	0.755024	0.754981	0.755024	0.754314	0.754307	0.756634	0.752084	0.741792	0.739786	0.729888	0.794857	0.794843	0.794843	0.817534	0.818286	0.81821	0.818526	0.907911	0.907876	0.90693	0.90759	0.908347	0.907958	0.928929	0.927914	0.93167	0.928791	0.940626	0.940626	0.940626	0.940626	0.950705	0.950555	0.948835	0.950011	0.956432	0.950939	0.958423	0.959363	0.961201	0.962284
LR51	0.725157	0.725668	0.718974	0.73744	0.721963	0.736193	0.733643	0.75482	0.75482	0.754816	0.754815	0.754748	0.754753	0.758311	0.753078	0.739941	0.729968	0.72982	0.796059	0.796063	0.796061	0.816655	0.817279	0.817307	0.817868	0.907663	0.90752	0.906878	0.908176	0.908764	0.908044	0.933188	0.933052	0.932771	0.933423	0.939586	0.939586	0.939586	0.939586	0.955312	0.955281	0.952308	0.954211	0.958156	0.957414	0.957716	0.958964	0.958803	0.961144
LR65	0.728249	0.727697	0.72103	0.733887	0.720581	0.73947	0.731124	0.755885	0.755925	0.755875	0.755925	0.754778	0.754771	0.757481	0.751218	0.73858	0.732627	0.730812	0.795663	0.795665	0.795656	0.815931	0.816295	0.816295	0.815743	0.907459	0.907392	0.908164	0.907858	0.907675	0.907499	0.930133	0.929824	0.931967	0.931743	0.941953	0.941953	0.941953	0.941953	0.952579	0.952741	0.951533	0.952231	0.959962	0.957674	0.960616	0.962942	0.962583	0.962462
LR39	0.723368	0.72376	0.717259	0.733221	0.718232	0.735515	0.728219	0.752961	0.753036	0.752936	0.752982	0.751529	0.751521	0.753942	0.749021	0.739591	0.731748	0.728111	0.796357	0.79635	0.796355	0.816826	0.817197	0.81705	0.820218	0.907603	0.907469	0.907429	0.907887	0.909411	0.908751	0.93338	0.933322	0.932367	0.933263	0.941677	0.941677	0.941677	0.941677	0.953536	0.953497	0.953523	0.953129	0.958838	0.956565	0.960952	0.961223	0.961608	0.962401
LR118	0.734916	0.735395	0.725581	0.742614	0.727679	0.746433	0.741767	0.757992	0.757975	0.758008	0.757991	0.756628	0.756622	0.76265	0.756961	0.745702	0.734923	0.735472	0.800232	0.800241	0.800231	0.820476	0.820907	0.820873	0.823524	0.909459	0.909213	0.907944	0.909843	0.910387	0.910271	0.940138	0.939571	0.938462	0.939634	0.938974	0.938974	0.938974	0.938974	0.955562	0.954927	0.95337	0.953857	0.957464	0.954595	0.963023	0.962339	0.962486	0.961774
100-23	0.733636	0.732162	0.724241	0.74154	0.724128	0.741431	0.733898	0.757204	0.757188	0.757235	0.757205	0.756651	0.75619	0.760021	0.756532	0.742284	0.734413	0.730877	0.797368	0.797372	0.797366	0.820967	0.821141	0.821026	0.821011	0.910093	0.909952	0.910171	0.90852	0.91013	0.910472	0.943157	0.941946	0.944279	0.944421	0.938163	0.938163	0.938163	0.938163	0.95149	0.951383	0.950705	0.948904	0.952932	0.949266	0.95755	0.956155	0.95966	0.959257
TMW1.656	0.71889	0.71858	0.711956	0.727217	0.707225	0.731004	0.719074	0.748054	0.748054	0.748054	0.748052	0.747483	0.74748	0.751319	0.741484	0.735667	0.728905	0.726038	0.794287	0.794289	0.794317	0.818226	0.81823	0.81823	0.818757	0.907263	0.907265	0.906776	0.907544	0.90802	0.908351	0.945091	0.944397	0.943471	0.944244	0.937586	0.937586	0.937586	0.937586	0.949417	0.949405	0.948702	0.949492	0.952238	0.950059	0.954668	0.955904	0.956072	0.957468
mlc3	0.727429	0.725315	0.721801	0.733149	0.721249	0.738	0.725975	0.753717	0.753785	0.753785	0.753784	0.753433	0.753531	0.75334	0.747744	0.739292	0.735827	0.733152	0.795901	0.795901	0.795901	0.820375	0.820626	0.820539	0.820782	0.908667	0.908646	0.907064	0.906978	0.90769	0.907914	0.944711	0.944502	0.947644	0.945267	0.933221	0.933221	0.933221	0.933221	0.942373	0.942322	0.939075	0.940686	0.946793	0.945809	0.948397	0.94597	0.949033	0.948971
LR92	0.725805	0.723883	0.719456	0.734479	0.719795	0.737081	0.726929	0.753654	0.7537	0.753722	0.753696	0.75263	0.752617	0.750762	0.749176	0.739175	0.735627	0.728594	0.795804	0.795807	0.795805	0.820717	0.820912	0.820836	0.820065	0.909294	0.908028	0.909252	0.907483	0.907302	0.908646	0.946217	0.94553	0.946543	0.9469	0.934267	0.934267	0.934267	0.934267	0.946878	0.946732	0.943871	0.943583	0.947027	0.944941	0.948723	0.946879	0.950353	0.948076
LR61	0.722069	0.721128	0.714567	0.735794	0.716927	0.733634	0.728968	0.75091	0.75091	0.75091	0.750909	0.750804	0.750798	0.753028	0.74894	0.738821	0.730574	0.728016	0.797691	0.797694	0.797693	0.821774	0.821915	0.821916	0.822077	0.910278	0.910123	0.910238	0.908983	0.91083	0.91016	0.945787	0.945806	0.944937	0.9464	0.943773	0.943773	0.943773	0.943773	0.953076	0.952878	0.952401	0.952656	0.957227	0.954059	0.956632	0.952697	0.959379	0.959462
LR50	0.725352	0.723688	0.71687	0.738932	0.718367	0.741225	0.73099	0.752317	0.752317	0.752444	0.752445	0.752708	0.752704	0.754402	0.752117	0.740063	0.73243	0.730569	0.797311	0.797312	0.797308	0.821691	0.821821	0.821825	0.821131	0.910244	0.909804	0.909401	0.911271	0.911902	0.911137	0.941571	0.941008	0.944555	0.945195	0.943485	0.943485	0.943485	0.943485	0.955253	0.954904	0.95277	0.954521	0.957328	0.954473	0.957313	0.957641	0.960128	0.959774
pg-3b	0.722293	0.722755	0.715737	0.733569	0.716282	0.735903	0.724229	0.751815	0.751789	0.751865	0.751814	0.751606	0.751661	0.751073	0.745774	0.737783	0.730474	0.728964	0.795488	0.795485	0.79549	0.818857	0.819034	0.819034	0.818507	0.90789	0.907829	0.90775	0.908253	0.909269	0.907691	0.942312	0.942333	0.942327	0.941913	0.940335	0.940335	0.940335	0.940335	0.953055	0.952979	0.952116	0.952853	0.954329	0.952569	0.95505	0.955922	0.956194	0.958639
I5007	0.729008	0.729961	0.722984	0.74389	0.728327	0.740838	0.738206	0.756596	0.756596	0.756604	0.756595	0.75742	0.757396	0.75522	0.754382	0.742498	0.738651	0.732102	0.795958	0.795963	0.795958	0.820998	0.82105	0.820967	0.819601	0.907504	0.907444	0.908792	0.909753	0.909146	0.908014	0.943752	0.943704	0.94273	0.943371	0.943448	0.943448	0.943448	0.943448	0.952276	0.952708	0.952233	0.952946	0.958031	0.952823	0.955888	0.956209	0.958361	0.957029
[truncated: 17 more columns]
