# Supplementary material for: A phylogenomic analysis of Limosilactobacillus reuteri reveals ancient and stable evolutionary relationships with rodents and birds and zoonotic transmission to humans
Source: BMC Biol. 2023 Mar 13;21:53. doi: 10.1186/s12915-023-01541-1 (PMC10010030; doi:10.1186/s12915-023-01541-1)
Supplement: Supplementary file 3 — Additional file 3: Table S3. Lineage-specific accessory genes. [file 12915_2023_1541_MOESM3_ESM.xlsx]

## Sheet: all_lineage_enriched_percent_fu
Table S3. Lineage-specific accessory genes
Lineage	GroupID	VI %	IV %	II %	VIII %	III %	I %	VII %	#query_name	seed_eggNOG_ortholog	seed_ortholog_evalue	seed_ortholog_score	best_tax_level	Preferred_name	GOs	EC	KEGG_ko	KEGG_Pathway	KEGG_Module	KEGG_Reaction	KEGG_rclass	BRITE	KEGG_TC	CAZy	BiGG_Reaction	taxonomic scope	eggNOG OGs	best eggNOG OG	COG Functional cat.	eggNOG free text desc.
I	group_1921	0	0	0	1	0.5	0.692	0.625	group_1921	349123.Lreu23DRAFT_3673	3e-212	744.2	Lactobacillaceae	glxK		2.7.1.165	ko:K00865	ko00260,ko00561,ko00630,ko01100,ko01120,ko01130,map00260,map00561,map00630,map01100,map01120,map01130		R08572	RC00002,RC00428	ko00000,ko00001,ko01000				Bacteria	1TPSI@1239,3F3V2@33958,4HA91@91061,COG1929@1,COG1929@2	NA|NA|NA	G	Belongs to the glycerate kinase type-1 family
I	pyrDB	0.813	0.026	0	0.909	1	0.923	0.958	pyrDB	349123.Lreu23DRAFT_4975	1.5e-172	612.1	Lactobacillaceae	pyrD	GO:0003674,GO:0003824,GO:0004152,GO:0005575,GO:0005622,GO:0005623,GO:0005737,GO:0006139,GO:0006206,GO:0006207,GO:0006220,GO:0006221,GO:0006725,GO:0006753,GO:0006793,GO:0006796,GO:0006807,GO:0008150,GO:0008152,GO:0009058,GO:0009112,GO:0009117,GO:0009165,GO:0009218,GO:0009220,GO:0009259,GO:0009260,GO:0009987,GO:0016491,GO:0016627,GO:0016635,GO:0018130,GO:0019438,GO:0019637,GO:0019693,GO:0019856,GO:…	1.3.1.14,1.3.98.1	ko:K00226,ko:K02823,ko:K17828	ko00240,ko01100,map00240,map01100	M00051	R01867,R01869	RC00051	ko00000,ko00001,ko00002,ko01000			iYO844.BSU15540	Bacteria	1TPFV@1239,3F4PJ@33958,4HA5H@91061,COG0167@1,COG0167@2	NA|NA|NA	F	Belongs to the dihydroorotate dehydrogenase family. Type 1 subfamily
I	lagD	0	0	0	0.818	0	0.692	0.333	lagD	349123.Lreu23DRAFT_4809	3.9e-20	103.6	Lactobacillaceae	comA	GO:0003674,GO:0003824,GO:0005215,GO:0005319,GO:0005575,GO:0005623,GO:0005886,GO:0006810,GO:0006869,GO:0008150,GO:0010876,GO:0015399,GO:0015405,GO:0016020,GO:0016462,GO:0016787,GO:0016817,GO:0016818,GO:0016887,GO:0017111,GO:0022804,GO:0022857,GO:0033036,GO:0034040,GO:0042623,GO:0042626,GO:0043492,GO:0044464,GO:0051179,GO:0051234,GO:0055085,GO:0071702,GO:0071944		ko:K06147,ko:K06148,ko:K12292,ko:K20344	ko02010,ko02020,ko02024,map02010,map02020,map02024				ko00000,ko00001,ko01000,ko02000	3.A.1,3.A.1.106,3.A.1.109,3.A.1.112,3.A.1.112.1,3.A.1.21			Bacteria	1V77J@1239,3F3QF@33958,4HAX2@91061,COG2274@1,COG2274@2	NA|NA|NA	V	ABC-type bacteriocin lantibiotic exporters, contain an N-terminal double-glycine peptidase domain
I	group_4773	0.094	0	0.067	0.727	0.5	1	0.708	group_4773	575594.ACOH01000002_gene984	3e-10	70.1	Lactobacillaceae			1.1.1.100	ko:K00059,ko:K07124	ko00061,ko00333,ko00780,ko01040,ko01100,ko01130,ko01212,map00061,map00333,map00780,map01040,map01100,map01130,map01212	M00083,M00572	R04533,R04534,R04536,R04543,R04566,R04953,R04964,R07759,R07763,R10116,R10120,R11671	RC00029,RC00117	ko00000,ko00001,ko00002,ko01000,ko01004				Bacteria	1UZHA@1239,3F6AT@33958,4HA3H@91061,COG0300@1,COG0300@2	NA|NA|NA	S	Enoyl-(Acyl carrier protein) reductase
I	group_10338	0	0	0	0.727	0.5	0.923	0.333	group_10338	557436.Lreu_1293	6.6e-269	932.9	Lactobacillaceae	ytgP	GO:0005575,GO:0005623,GO:0005886,GO:0016020,GO:0044464,GO:0071944		ko:K03328,ko:K06409					ko00000,ko02000	2.A.66.2,2.A.66.2.14			Bacteria	1TNYX@1239,3F404@33958,4H9RY@91061,COG2244@1,COG2244@2	NA|NA|NA	S	Polysaccharide biosynthesis protein
I	inlJ	0	0	0	0.727	0.25	0.846	0.792	inlJ	349123.Lreu23DRAFT_4527	0	3234.5	Lactobacillaceae													Bacteria	1VSP5@1239,3F4FY@33958,4HUK1@91061,COG3266@1,COG3266@2,COG4932@1,COG4932@2	NA|NA|NA	UW	LPXTG-motif cell wall anchor domain protein
I	rapA	0.344	0.053	0.5	0.636	0.125	0.846	0.083	rapA	349123.Lreu23DRAFT_3769	0	2175.6	Lactobacillaceae	snf		2.7.11.1	ko:K08282					ko00000,ko01000				Bacteria	1TPFZ@1239,3F52K@33958,4HAIF@91061,COG0553@1,COG0553@2	NA|NA|NA	KL	domain protein
I	group_3923	0.469	0	0.1	0.545	0.5	0.769	0.375	group_3923	349123.Lreu23DRAFT_3536	3.3e-261	907.1	Lactobacillaceae	araP			ko:K06609,ko:K08139	ko04113,map04113				ko00000,ko00001,ko02000	2.A.1.1,2.A.1.1.26			Bacteria	1UHPS@1239,3FBSI@33958,4IS5K@91061,COG0477@1,COG0477@2	NA|NA|NA	U	Belongs to the major facilitator superfamily. Sugar transporter (TC 2.A.1.1) family
I	group_6675	0.469	0	0.067	0.545	0.875	0.692	0.208	group_6675	349123.Lreu23DRAFT_3019	0	1197.6	Lactobacillaceae	lepA			ko:K03596	ko05134,map05134				ko00000,ko00001				Bacteria	1TP0G@1239,3F3Z1@33958,4HASA@91061,COG0481@1,COG0481@2	NA|NA|NA	M	Required for accurate and efficient protein synthesis under certain stress conditions. May act as a fidelity factor of the translation reaction, by catalyzing a one-codon backward translocation of tRNAs on improperly translocated ribosomes. Back- translocation proceeds from a post-translocation (POST) complex to a pre-translocation (PRE) complex, thus giving elongation factor G a second chance to…
I	group_2632	0	0	0.067	0.545	0.875	0.923	0.958	group_2632	349123.Lreu23DRAFT_4825	5.7e-228	796.6	Lactobacillaceae			2.7.13.3	ko:K07706	ko02020,ko02024,map02020,map02024	M00495			ko00000,ko00001,ko00002,ko01000,ko01001,ko02022				Bacteria	1UYTM@1239,3FBD6@33958,4IPJ9@91061,COG3290@1,COG3290@2	NA|NA|NA	T	GHKL domain
I	group_4649	0.719	0.132	0.1	0.455	0.375	0.615	0	group_4649	349123.Lreu23DRAFT_3508	2.9e-233	814.3	Lactobacillaceae	arcD			ko:K03758					ko00000,ko02000	2.A.3.2			Bacteria	1TSSB@1239,3F84A@33958,4HA92@91061,COG0531@1,COG0531@2	NA|NA|NA	U	Amino acid permease
I	wbbI	0.031	0.158	0.067	0.455	0.5	0.692	0.292	wbbI	349123.Lreu23DRAFT_5181	3.5e-196	690.6	Lactobacillaceae	nss												Bacteria	1V2S0@1239,3FBFJ@33958,4IQ2J@91061,COG0438@1,COG0438@2	NA|NA|NA	M	transferase activity, transferring glycosyl groups
I	group_6370	0.813	0.026	0	0.455	0.375	0.846	0.167	group_6370	349123.Lreu23DRAFT_4717	7.8e-191	672.9	Lactobacillaceae	ABC-SBP			ko:K01989,ko:K05832		M00247			ko00000,ko00002,ko02000				Bacteria	1TPB0@1239,3F462@33958,4HESK@91061,COG2984@1,COG2984@2	NA|NA|NA	S	ABC transporter
I	glsA_2	0	0	0	0.455	0.625	0.692	0.542	glsA_2	349123.Lreu23DRAFT_3556	3e-170	604.4	Lactobacillaceae	glsA	GO:0003674,GO:0003824,GO:0004359,GO:0006082,GO:0006520,GO:0006536,GO:0006537,GO:0006541,GO:0006543,GO:0006807,GO:0008150,GO:0008152,GO:0008652,GO:0009056,GO:0009058,GO:0009063,GO:0009064,GO:0009065,GO:0009084,GO:0009987,GO:0016053,GO:0016054,GO:0016787,GO:0016810,GO:0016811,GO:0019752,GO:0040008,GO:0043436,GO:0043648,GO:0043650,GO:0044237,GO:0044238,GO:0044248,GO:0044249,GO:0044281,GO:0044282,GO:…	3.5.1.2	ko:K01425	ko00220,ko00250,ko00471,ko01100,ko04724,ko04727,ko04964,ko05206,ko05230,map00220,map00250,map00471,map01100,map04724,map04727,map04964,map05206,map05230		R00256,R01579	RC00010,RC02798	ko00000,ko00001,ko01000			iB21_1397.B21_01492,iECBD_1354.ECBD_2118,iECB_1328.ECB_01481,iECD_1391.ECD_01481,iYL1228.KPN_01636,iYO844.BSU02430	Bacteria	1TP64@1239,3F4NW@33958,4H9XA@91061,COG2066@1,COG2066@2	NA|NA|NA	E	Belongs to the glutaminase family
I	group_1916	0.781	0.053	0.167	0.364	0.375	0.923	0.167	group_1916	349123.Lreu23DRAFT_3504	1.6e-188	665.2	Lactobacillaceae	ampC												Bacteria	1U828@1239,3FBDZ@33958,4HA0Q@91061,COG1680@1,COG1680@2	NA|NA|NA	V	Beta-lactamase
I	murF_2	0.75	0	0.167	0.364	0.5	0.615	0	murF_2	557436.Lreu_0450	2.9e-262	910.6	Lactobacillaceae	murD		3.4.21.10,6.3.2.13,6.3.2.9	ko:K01317,ko:K01925,ko:K01928,ko:K01932	ko00300,ko00471,ko00550,ko01100,map00300,map00471,map00550,map01100		R02783,R02788	RC00064,RC00090,RC00141	ko00000,ko00001,ko01000,ko01002,ko01011,ko04131				Bacteria	1UHPI@1239,3F3TN@33958,4HVP0@91061,COG0771@1,COG0771@2	NA|NA|NA	M	Mur ligase, middle domain
I	group_1562	0.938	0	0.1	0.364	0.375	0.923	0.042	group_1562	349123.Lreu23DRAFT_4714	4.9e-108	397.1	Lactobacillaceae													Bacteria	1U48Z@1239,2EQR3@1,33IAY@2,3F8JT@33958,4IE0B@91061	NA|NA|NA	S	Protein of unknown function (DUF3278)
I	group_2138	0.469	0.132	0.033	0.364	0.625	0.615	0.375	group_2138	349123.Lreu23DRAFT_3550	3.3e-143	514.2	Lactobacillaceae				ko:K09861					ko00000				Bacteria	1TR33@1239,3FBM0@33958,4IR25@91061,COG3022@1,COG3022@2	NA|NA|NA	S	Belongs to the UPF0246 family
I	group_4008	0.031	0	0	0.364	0.875	0.769	0.333	group_4008	349123.Lreu23DRAFT_4544	7.5e-169	599.7	Lactobacillaceae				ko:K03284					ko00000,ko02000	1.A.35.1,1.A.35.3			Bacteria	1TPI8@1239,3F6FH@33958,4HK15@91061,COG0598@1,COG0598@2	NA|NA|NA	P	CorA-like Mg2+ transporter protein
I	gadC_2	0	0	0	0.364	0.5	0.692	0.583	gadC_2	349123.Lreu23DRAFT_3557	8.1e-293	1012.3	Lactobacillaceae	gadC	GO:0003333,GO:0003674,GO:0005215,GO:0005342,GO:0005575,GO:0005623,GO:0005886,GO:0005887,GO:0006810,GO:0006811,GO:0006820,GO:0006865,GO:0006873,GO:0006885,GO:0008150,GO:0008509,GO:0008514,GO:0009987,GO:0015075,GO:0015171,GO:0015179,GO:0015291,GO:0015297,GO:0015318,GO:0015711,GO:0015807,GO:0015849,GO:0016020,GO:0016021,GO:0019725,GO:0022804,GO:0022857,GO:0030003,GO:0030004,GO:0030641,GO:0031224,GO:…		ko:K20265	ko02024,map02024				ko00000,ko00001,ko02000	2.A.3.7.1,2.A.3.7.3		iEC042_1314.EC042_1624	Bacteria	1TRUM@1239,3F3Y1@33958,4HE3V@91061,COG0531@1,COG0531@2	NA|NA|NA	E	amino acid
I	tesE	0.75	0	1	0.273	0	1	0	tesE	557436.Lreu_1904	3.3e-152	544.3	Lactobacillaceae	tesE			ko:K02509	ko00350,ko01120,map00350,map01120		R04132,R06897	RC01615,RC02595	ko00000,ko00001,ko01000				Bacteria	1TQVG@1239,3F515@33958,4HBMC@91061,COG3971@1,COG3971@2	NA|NA|NA	Q	hydratase
I	xerD_1	0.344	0	0.7	0.273	0	0.846	0.208	xerD_1	349123.Lreu23DRAFT_3909	1.6e-138	499.2	Lactobacillaceae													Bacteria	1TPE1@1239,3F3NJ@33958,4HA65@91061,COG0582@1,COG0582@2	NA|NA|NA	L	Belongs to the 'phage' integrase family
I	group_5347	0.094	0.211	0.3	0.273	0	0.769	0.583	group_5347	557436.Lreu_1148	8.2e-170	603.2	Lactobacillaceae													Bacteria	1TTJI@1239,3F4IB@33958,4HDG6@91061,COG0582@1,COG0582@2	NA|NA|NA	L	Belongs to the 'phage' integrase family
I	xerC	0.344	0.053	0	0.273	0	0.769	0.125	xerC	575594.ACOH01000010_gene1683	1.1e-131	476.5	Lactobacillaceae													Bacteria	1TPE1@1239,3F3NJ@33958,4HA65@91061,COG0582@1,COG0582@2	NA|NA|NA	L	Belongs to the 'phage' integrase family
I	group_11195	0	0	0	0.273	0.125	0.769	0.167	group_11195	944562.HMPREF9102_0402	2.5e-11	75.5	Lactobacillaceae													Bacteria	1U7NJ@1239,29Q82@1,30B73@2,3F9YC@33958,4IHJU@91061	NA|NA|NA
I	group_11197	0	0	0	0.273	0	0.692	0.167	group_11197	1423790.BN53_02905	1.5e-19	101.7	Lactobacillaceae													Bacteria	1VNR7@1239,2C3KH@1,33JGE@2,3F88Q@33958,4I10G@91061	NA|NA|NA
I	group_11198	0	0	0	0.273	0.125	0.769	0.167	group_11198	257314.LJ_0307	8.8e-81	307	Lactobacillaceae	xtmA			ko:K07474					ko00000				Bacteria	1V8HJ@1239,3F72H@33958,4HJ4Z@91061,COG3728@1,COG3728@2	NA|NA|NA	L	Terminase small subunit
I	group_6689	0	0	0	0.273	0.125	0.769	0.167	group_6689	349123.Lreu23DRAFT_3099	4.1e-29	134.4	Lactobacillaceae	rusA												Bacteria	1VF2H@1239,3F7S9@33958,4HJ0V@91061,COG4570@1,COG4570@2	NA|NA|NA	L	Endodeoxyribonuclease RusA
I	dnaC_2	0	0.026	0	0.182	0.125	0.692	0.167	dnaC_2	1423732.BALS01000105_gene422	2.2e-52	212.6	Lactobacillaceae	dnaC		3.4.21.53	ko:K02315,ko:K04076					ko00000,ko01000,ko01002,ko03032				Bacteria	1V36Z@1239,3F6VF@33958,4HXKM@91061,COG1484@1,COG1484@2	NA|NA|NA	L	IstB-like ATP binding protein
I	group_11191	0	0.026	0	0.182	0.125	0.692	0.167	group_11191	1423814.HMPREF0549_1764	3.1e-92	344.7	Lactobacillaceae													Bacteria	1VBY4@1239,2CV27@1,32SWP@2,3FBAM@33958,4HKQV@91061	NA|NA|NA	S	Putative HNHc nuclease
I	group_6686	0	0.026	0	0.182	0.125	0.692	0.167	group_6686	755164.D6PSU1_9CAUD	9e-43	180.6	Caudovirales													Viruses	4QBFR@10239,4QPRX@28883,4QV1E@35237	NA|NA|NA	S	ERF superfamily
I	group_7611	0	0.026	0	0.182	0.125	0.692	0.167	group_7611	12348.Q8SDH3_BPLLH	5.9e-61	241.1	Siphoviridae													Viruses	4QAX8@10239,4QKTJ@10699,4QPHH@28883,4QVB1@35237	NA|NA|NA	S	calcium ion binding
I	group_8861	0	0.026	0	0.182	0.125	0.692	0.167	group_8861	1031288.AXAA01000044_gene1974	1.4e-11	76.6	Clostridiaceae													Bacteria	1VFD3@1239,24NIM@186801,2E592@1,3301E@2,36KUV@31979	NA|NA|NA	S	Bacteriophage Mu Gam like protein
I	ssb_2	0	0.026	0	0.182	0.125	0.692	0.167	ssb_2	349123.Lreu23DRAFT_4862	6.7e-44	183.3	Lactobacillaceae	ssb			ko:K03111	ko03030,ko03430,ko03440,map03030,map03430,map03440				ko00000,ko00001,ko03029,ko03032,ko03400				Bacteria	1V3WT@1239,3F66N@33958,4HH8I@91061,COG0629@1,COG0629@2	NA|NA|NA	L	Plays an important role in DNA replication, recombination and repair. Binds to ssDNA and to an array of partner proteins to recruit them to their sites of action during DNA metabolism
I	group_11207	0	0	0	0.182	0.25	0.769	0.167	group_11207	1235801.C822_00148	1.1e-48	199.5	Firmicutes	Z012_02125												Bacteria	1UPST@1239,2DZDP@1,32V80@2	NA|NA|NA
I	group_11216	0	0	0	0.182	0.125	0.692	0.042	group_11216	1127131.WEISSC39_07775	6.3e-23	114	Firmicutes													Bacteria	1VGU8@1239,2C646@1,32YB8@2	NA|NA|NA
I	group_11222	0	0	0	0.182	0.25	0.769	0.167	group_11222	1235801.C822_00157	1.2e-52	213	Firmicutes			3.5.1.28	ko:K01447,ko:K17733			R04112	RC00064,RC00141	ko00000,ko01000,ko01002,ko01011				Bacteria	1VBZ7@1239,COG1388@1,COG1388@2	NA|NA|NA	M	LysM domain
I	group_11226	0	0	0	0.182	0.125	0.692	0.042	group_11226	1235801.C822_00159	3.1e-92	345.1	Lactobacillaceae													Bacteria	1VDJB@1239,2D9AP@1,32TSY@2,3F5N8@33958,4HEQ7@91061	NA|NA|NA
I	group_3360	0	0	0	0.182	0.25	0.769	0.167	group_3360	1127131.WEISSC39_07750	1.8e-30	142.5	Bacteria													Bacteria	COG5283@1,COG5283@2	NA|NA|NA
I	group_3791	0	0	0	0.182	0.125	0.769	0.167	group_3791	1235801.C822_00138	2.4e-189	668.3	Lactobacillaceae													Bacteria	1TT2C@1239,3F3NN@33958,4H9S2@91061,COG1783@1,COG1783@2	NA|NA|NA	S	Terminase-like family
I	group_5422	0	0	0	0.182	0.125	0.692	0.042	group_5422	1235801.C822_00151	2.9e-103	382.1	Lactobacillaceae	Z012_02110												Bacteria	1TS0I@1239,2DBB8@1,2Z867@2,3F68G@33958,4HERB@91061	NA|NA|NA	S	Protein of unknown function (DUF3383)
I	group_6011	0	0	0	0.182	0.125	0.692	0.042	group_6011	1235801.C822_00162	4.2e-119	434.9	Lactobacillaceae	Z012_12235												Bacteria	1TQXP@1239,3F63V@33958,4H9W7@91061,COG3299@1,COG3299@2	NA|NA|NA	S	Baseplate J-like protein
I	group_6017	0	0	0	0.182	0.125	0.769	0.167	group_6017	1235801.C822_00140	9.6e-91	340.9	Lactobacillaceae													Bacteria	1VZMK@1239,2DZ1R@1,34C4P@2,3F7CR@33958,4HYGR@91061	NA|NA|NA
I	group_6693	0	0	0	0.182	0.125	0.692	0.042	group_6693	1235801.C822_00160	7.3e-27	126.7	Bacilli													Bacteria	1VPPW@1239,2ES9Q@1,33JUF@2,4HRH3@91061	NA|NA|NA
I	group_6697	0	0	0	0.182	0.125	0.692	0.042	group_6697	1395513.P343_07900	4.8e-09	67.4	Bacilli													Bacteria	1VHSQ@1239,2E3HV@1,32YGD@2,4HQPI@91061	NA|NA|NA	S	Protein of unknown function (DUF2634)
I	group_7614	0	0	0	0.182	0.25	0.769	0.167	group_7614	1235801.C822_00145	1.5e-18	98.2	Lactobacillaceae													Bacteria	1U7VQ@1239,29QCM@1,30BBW@2,3FA8E@33958,4IHT3@91061	NA|NA|NA
I	group_7618	0	0	0	0.182	0.25	0.769	0.167	group_7618	1235801.C822_00146	1.5e-29	135.6	Lactobacillaceae													Bacteria	1U7KR@1239,29Q6Y@1,30B5Y@2,3F9VP@33958,4IHHU@91061	NA|NA|NA
I	group_7622	0	0	0	0.182	0.125	0.692	0.042	group_7622	1235801.C822_00152	1.7e-37	162.2	Lactobacillaceae													Bacteria	1U727@1239,2DKTW@1,30AST@2,3F8VT@33958,4IGWN@91061	NA|NA|NA
I	group_7624	0	0	0	0.182	0.125	0.692	0.042	group_7624	1235801.C822_00163	4.6e-23	115.2	Bacilli													Bacteria	1V924@1239,2DM7M@1,322RC@2,4HJDM@91061	NA|NA|NA
I	group_8868	0	0	0	0.182	0.125	0.769	0.167	group_8868	1235801.C822_00139	8.3e-183	646.7	Lactobacillaceae													Bacteria	1TR67@1239,2DB9U@1,2Z7Z6@2,3F4VA@33958,4HAC8@91061	NA|NA|NA	S	Phage portal protein, SPP1 Gp6-like
I	group_8870	0	0	0	0.182	0.125	0.692	0.042	group_8870	1127131.WEISSC39_07760	2.9e-14	84.7	Bacilli													Bacteria	1VFT0@1239,2E9KG@1,333T7@2,4HQSJ@91061	NA|NA|NA
I	group_8874	0	0	0	0.182	0.125	0.692	0.042	group_8874	1235801.C822_00158	1.1e-34	152.5	Lactobacillaceae													Bacteria	1VG3W@1239,2DNNQ@1,32YB6@2,3F8ZB@33958,4HNN6@91061	NA|NA|NA
I	group_11241	0	0	1	0.091	0.25	0.769	0.125	group_11241	557436.Lreu_0154	7.4e-132	476.5	Lactobacillaceae			3.6.1.13,3.6.1.55	ko:K01515,ko:K03574	ko00230,map00230		R01054	RC00002	ko00000,ko00001,ko01000,ko03400				Bacteria	1UZ4E@1239,3FBCZ@33958,4IPMJ@91061,COG1051@1,COG1051@2,COG4111@1,COG4111@2	NA|NA|NA	F	NUDIX domain
I	group_5423	0	0	1	0.091	0.25	0.769	0.125	group_5423	557436.Lreu_0157	5.3e-206	723.4	Lactobacillaceae	yegU												Bacteria	1U2AQ@1239,3F4WI@33958,4HIXT@91061,COG1397@1,COG1397@2	NA|NA|NA	O	ADP-ribosylglycohydrolase
I	pncB2_1	0	0	1	0.091	0.25	0.769	0.125	pncB2_1	557436.Lreu_0155	6.1e-227	793.1	Lactobacillaceae	pncB	GO:0001666,GO:0003674,GO:0003824,GO:0004516,GO:0005575,GO:0005623,GO:0005886,GO:0006139,GO:0006725,GO:0006732,GO:0006733,GO:0006753,GO:0006793,GO:0006796,GO:0006807,GO:0006950,GO:0008150,GO:0008152,GO:0009058,GO:0009108,GO:0009117,GO:0009165,GO:0009435,GO:0009605,GO:0009607,GO:0009628,GO:0009987,GO:0016020,GO:0016740,GO:0016757,GO:0016763,GO:0016874,GO:0016879,GO:0018130,GO:0019359,GO:0019362,GO:…	6.3.4.21	ko:K00763	ko00760,ko01100,map00760,map01100		R01724	RC00033	ko00000,ko00001,ko01000				Bacteria	1TPDW@1239,3F3K7@33958,4HAI4@91061,COG1488@1,COG1488@2	NA|NA|NA	F	Catalyzes the synthesis of beta-nicotinate D- ribonucleotide from nicotinate and 5-phospho-D-ribose 1-phosphate at the expense of ATP
I	rutB	0	0	1	0.091	0.25	0.769	0.125	rutB	557436.Lreu_0156	3.5e-102	377.5	Lactobacillaceae	pncA	GO:0005575,GO:0005622,GO:0005623,GO:0005737,GO:0006139,GO:0006206,GO:0006208,GO:0006212,GO:0006725,GO:0006807,GO:0008150,GO:0008152,GO:0009056,GO:0009112,GO:0009987,GO:0017144,GO:0019860,GO:0034641,GO:0042737,GO:0044237,GO:0044238,GO:0044248,GO:0044270,GO:0044281,GO:0044424,GO:0044464,GO:0046113,GO:0046483,GO:0046700,GO:0055086,GO:0071704,GO:0072527,GO:0072529,GO:1901360,GO:1901361,GO:1901564,GO:…		ko:K16788					ko00000,ko02000	2.A.88.5		iSB619.SA_RS09955	Bacteria	1V1CY@1239,3F41F@33958,4HFRS@91061,COG1335@1,COG1335@2	NA|NA|NA	Q	Isochorismatase family
I	ydjH	0	0	1	0.091	0.25	0.769	0.042	ydjH	557436.Lreu_0159	7.7e-163	579.7	Lactobacillaceae													Bacteria	1UIWH@1239,3F5HW@33958,4HI23@91061,COG0524@1,COG0524@2	NA|NA|NA	G	Belongs to the carbohydrate kinase PfkB family
I	group_5988	0	0	0.267	0.091	0.25	0.692	0	group_5988	557436.Lreu_0158	7.6e-255	885.9	Bacilli				ko:K03457					ko00000	2.A.39			Bacteria	1TRAH@1239,4IRPE@91061,COG1457@1,COG1457@2	NA|NA|NA	F	Belongs to the purine-cytosine permease (2.A.39) family
I	group_6328	0.031	0.026	0.233	0.091	0.5	0.615	0.375	group_6328	557436.Lreu_1385	2.9e-167	594.3	Lactobacillaceae	map	GO:0000096,GO:0003674,GO:0003824,GO:0004177,GO:0005488,GO:0005506,GO:0005575,GO:0005622,GO:0005623,GO:0005737,GO:0005829,GO:0006082,GO:0006464,GO:0006508,GO:0006520,GO:0006555,GO:0006790,GO:0006807,GO:0008150,GO:0008152,GO:0008198,GO:0008233,GO:0008235,GO:0008237,GO:0008238,GO:0009066,GO:0009987,GO:0010467,GO:0016151,GO:0016485,GO:0016787,GO:0019538,GO:0019752,GO:0030145,GO:0035551,GO:0036211,GO:…	3.4.11.18	ko:K01265					ko00000,ko01000,ko01002				Bacteria	1TQC1@1239,3F3MK@33958,4H9S9@91061,COG0024@1,COG0024@2	NA|NA|NA	E	Methionine Aminopeptidase
I	menC	0	0	0.067	0.091	0.625	1	0.042	menC	349123.Lreu23DRAFT_4908	9.7e-208	729.2	Lactobacillaceae	menC	GO:0006732,GO:0008150,GO:0008152,GO:0009058,GO:0009108,GO:0009233,GO:0009234,GO:0009987,GO:0042180,GO:0042181,GO:0044237,GO:0044249,GO:0044281,GO:0044283,GO:0051186,GO:0051188,GO:0071704,GO:1901576,GO:1901661,GO:1901663	4.2.1.113	ko:K02549	ko00130,ko01100,ko01110,map00130,map01100,map01110	M00116	R04031	RC01053	ko00000,ko00001,ko00002,ko01000			iYO844.BSU30780	Bacteria	1TQMS@1239,3FB6U@33958,4HBMX@91061,COG4948@1,COG4948@2	NA|NA|NA	H	Converts 2-succinyl-6-hydroxy-2,4-cyclohexadiene-1- carboxylate (SHCHC) to 2-succinylbenzoate (OSB)
I	group_4996	0	0	0	0.091	0.125	0.692	0.167	group_4996	557436.Lreu_1091	7.8e-22	110.5	Lactobacillaceae													Bacteria	1VFER@1239,3F7BQ@33958,4HM4N@91061,COG1694@1,COG1694@2	NA|NA|NA	S	Mazg nucleotide pyrophosphohydrolase
I	group_9438	0	0	0	0.091	0.25	0.769	0.042	group_9438	1235801.C822_00144	1.8e-120	439.1	Lactobacillaceae													Bacteria	1V4MS@1239,2CIG6@1,3042M@2,3F646@33958,4HHBB@91061	NA|NA|NA
I	group_5233	0	0.421	0.8	0	0	0.615	0	group_5233	557436.Lreu_1895	2e-112	411.8	Lactobacillaceae													Bacteria	1VGXP@1239,3F5RJ@33958,4HQ6Z@91061,COG0702@1,COG0702@2	NA|NA|NA	GM	NAD(P)H-binding
I	nox_3	0.094	0	0.467	0	0	0.846	0.208	nox_3	349123.Lreu23DRAFT_4565	4.1e-110	404.1	Lactobacillaceae	nox												Bacteria	1TPWW@1239,3F449@33958,4H9U7@91061,COG0446@1,COG0446@2	NA|NA|NA	C	NADH oxidase
I	group_10153	0.031	0	0.4	0	0.375	0.769	0.042	group_10153	349123.Lreu23DRAFT_4340	4.2e-36	156.8	Firmicutes	copZ			ko:K07213	ko04978,map04978				ko00000,ko00001				Bacteria	1VK5F@1239,COG2608@1,COG2608@2	NA|NA|NA	P	PFAM Heavy metal transport detoxification protein
I	group_8327	0.031	0	0.4	0	0.375	0.769	0.042	group_8327	349123.Lreu23DRAFT_4338	1.3e-111	409.1	Lactobacillaceae	rcfA		4.1.99.16,4.2.3.22,4.2.3.75	ko:K10187,ko:K21562	ko00909,ko01100,ko01110,map00909,map01100,map01110		R07647,R07648,R08543,R09487	RC01832,RC02159,RC02160,RC02183,RC02425,RC02552	ko00000,ko00001,ko01000,ko03000				Bacteria	1V3XW@1239,3F4YM@33958,4HDG1@91061,COG0664@1,COG0664@2	NA|NA|NA	K	Transcriptional regulator, Crp Fnr family
I	group_924	0	0	0.367	0	0	0.692	0.792	group_924	557436.Lreu_1807	1.4e-116	426	Lactobacillaceae			3.6.4.12	ko:K03657	ko03420,ko03430,map03420,map03430				ko00000,ko00001,ko01000,ko03400				Bacteria	1TYDT@1239,3FBWF@33958,4HB9Z@91061,COG5464@1,COG5464@2	NA|NA|NA	S	PD-(D/E)XK nuclease family transposase
I	group_2540	0.188	0.447	0.1	0	0	0.846	0.042	group_2540	334390.LAF_0133	1.2e-168	599.4	Lactobacillaceae				ko:K07496					ko00000				Bacteria	1TRNY@1239,3F55P@33958,4HBKP@91061,COG0675@1,COG0675@2	NA|NA|NA	L	transposase, IS605 OrfB family
I	ymfD	0.25	0	0.067	0	1	1	0.625	ymfD	349123.Lreu23DRAFT_4316	5e-210	736.9	Lactobacillaceae	yhjX			ko:K03449,ko:K08177					ko00000,ko02000	2.A.1.11,2.A.1.17			Bacteria	1UI8V@1239,3FBSY@33958,4ISGB@91061,COG2807@1,COG2807@2	NA|NA|NA	P	Major Facilitator Superfamily
I	tpx	0.938	0	0.033	0	0.375	0.769	0.042	tpx	349123.Lreu23DRAFT_4344	1.2e-88	332.4	Lactobacillaceae	tpx		1.11.1.15	ko:K11065					ko00000,ko01000				Bacteria	1V474@1239,3F5VY@33958,4HFMW@91061,COG2077@1,COG2077@2	NA|NA|NA	O	Thiol-specific peroxidase that catalyzes the reduction of hydrogen peroxide and organic hydroperoxides to water and alcohols, respectively. Plays a role in cell protection against oxidative stress by detoxifying peroxides
I	group_3182	0	0.184	0	0	0.875	0.692	0.25	group_3182	349123.Lreu23DRAFT_4112	4.4e-169	600.5	Lactobacillaceae	glsA	GO:0003674,GO:0003824,GO:0004359,GO:0006082,GO:0006520,GO:0006536,GO:0006537,GO:0006541,GO:0006543,GO:0006807,GO:0008150,GO:0008152,GO:0008652,GO:0009056,GO:0009058,GO:0009063,GO:0009064,GO:0009065,GO:0009084,GO:0009987,GO:0016053,GO:0016054,GO:0016787,GO:0016810,GO:0016811,GO:0019752,GO:0040008,GO:0043436,GO:0043648,GO:0043650,GO:0044237,GO:0044238,GO:0044248,GO:0044249,GO:0044281,GO:0044282,GO:…	3.5.1.2	ko:K01425	ko00220,ko00250,ko00471,ko01100,ko04724,ko04727,ko04964,ko05206,ko05230,map00220,map00250,map00471,map01100,map04724,map04727,map04964,map05206,map05230		R00256,R01579	RC00010,RC02798	ko00000,ko00001,ko01000			iB21_1397.B21_01492,iECBD_1354.ECBD_2118,iECB_1328.ECB_01481,iECD_1391.ECD_01481,iYL1228.KPN_01636,iYO844.BSU02430	Bacteria	1TP64@1239,3F4NW@33958,4H9XA@91061,COG2066@1,COG2066@2	NA|NA|NA	E	Belongs to the glutaminase family
I	yhdN	0	0.132	0	0	0.5	0.692	0.708	yhdN	557436.Lreu_1255	5.6e-183	646.7	Lactobacillaceae	iolS			ko:K06607					ko00000,ko01000				Bacteria	1TPIY@1239,3F40K@33958,4HA4Q@91061,COG0667@1,COG0667@2	NA|NA|NA	C	Aldo keto reductase
I	group_11128	0.531	0	0	0	0	0.615	0	group_11128	334390.LAF_0423	1.3e-10	72.4	Lactobacillaceae													Bacteria	1U6YW@1239,29PEK@1,315VH@2,3F8QZ@33958,4IGT4@91061	NA|NA|NA
I	group_10933	0	0	0	0	0	0.846	0.208	group_10933	257314.LJ_1014	3.6e-11	75.1	Lactobacillaceae													Bacteria	1UFVR@1239,2F7PX@1,34049@2,3F548@33958,4IEZD@91061	NA|NA|NA
I	group_11205	0	0	0	0	0.125	0.769	0.042	group_11205	1423755.BAML01000004_gene342	3.6e-37	161.8	Lactobacillaceae													Bacteria	1TUI5@1239,2A7AV@1,30W7I@2,3F7JZ@33958,4IFYI@91061	NA|NA|NA	S	Domain of unknown function (DUF4355)
I	group_1638	0	0	0	0	0.75	0.923	0	group_1638	349123.Lreu23DRAFT_3778	0	1476.1	Lactobacillaceae	XK27_00340		3.1.3.5	ko:K01081	ko00230,ko00240,ko00760,ko01100,ko01110,map00230,map00240,map00760,map01100,map01110		R00183,R00511,R00963,R01126,R01227,R01569,R01664,R01968,R02088,R02102,R02323,R02719,R03346	RC00017	ko00000,ko00001,ko01000				Bacteria	1TPV2@1239,3F4S2@33958,4HB9S@91061,COG0737@1,COG0737@2	NA|NA|NA	F	Belongs to the 5'-nucleotidase family
I	group_2914	0	0	0	0	0.375	0.769	0.292	group_2914	1423767.BALU01000007_gene630	3.2e-19	104.4	Lactobacillaceae													Bacteria	1VZSI@1239,29W71@1,30HS8@2,3F4M9@33958,4IEVP@91061	NA|NA|NA	S	Domain of unknown function (DUF4767)
I	group_486	0	0	0	0	0.75	0.923	0	group_486	349123.Lreu23DRAFT_3783	0	1422.1	Lactobacillaceae													Bacteria	1VQ4B@1239,2A8RI@1,30XU8@2,3F4H8@33958,4IJHJ@91061	NA|NA|NA
I	group_6699	0	0	0	0	0	0.692	0.042	group_6699	742740.HMPREF9474_02337	7.8e-65	255	Clostridia													Bacteria	1VNMF@1239,24PEU@186801,COG5301@1,COG5301@2	NA|NA|NA	G	cellulose 1,4-beta-cellobiosidase activity
I	group_742	0	0	0	0	0.75	0.923	0	group_742	349123.Lreu23DRAFT_3782	0	2409.8	Lactobacillaceae													Bacteria	1TUPQ@1239,2C0IE@1,2Z7YA@2,3F4HC@33958,4IEVE@91061	NA|NA|NA
I	group_8865	0	0	0	0	0.125	0.692	0	group_8865	349123.Lreu23DRAFT_4010	7.6e-23	112.8	Lactobacillaceae													Bacteria	1W3JH@1239,29C1X@1,2ZZ0E@2,3F8BR@33958,4I1E9@91061	NA|NA|NA
I	group_967	0	0	0	0	0	0.846	0.375	group_967	557436.Lreu_1915	1.1e-69	269.2	Lactobacillaceae			1.1.1.193,3.5.4.26	ko:K11752	ko00740,ko01100,ko01110,ko02024,map00740,map01100,map01110,map02024	M00125	R03458,R03459	RC00204,RC00933	ko00000,ko00001,ko00002,ko01000				Bacteria	1TTBY@1239,3F5XK@33958,4HJZB@91061,COG1985@1,COG1985@2	NA|NA|NA	H	RibD C-terminal domain
I	group_987	0	0	0	0	0.25	0.769	0	group_987	525309.HMPREF0494_2224	4.4e-217	760.8	Lactobacillaceae				ko:K07487					ko00000				Bacteria	1TQQ9@1239,3F4M8@33958,4H9KK@91061,COG3666@1,COG3666@2	NA|NA|NA	L	Transposase
II	group_4286	0.063	0	0.933	1	0.625	0.769	0.333	group_4286	349123.Lreu23DRAFT_4332	6.3e-146	523.5	Lactobacillaceae	cylB			ko:K11051	ko02010,map02010	M00298			ko00000,ko00001,ko00002,ko02000	3.A.1.130			Bacteria	1TSH0@1239,3F6AK@33958,4HFNX@91061,COG0842@1,COG0842@2	NA|NA|NA	V	ABC-2 type transporter
II	group_5168	0.063	0	0.933	1	0.5	0.615	0.292	group_5168	349123.Lreu23DRAFT_4333	8.1e-76	289.7	Lactobacillaceae													Bacteria	1W04J@1239,3F6TA@33958,4HRMI@91061,COG3279@1,COG3279@2	NA|NA|NA	K	LytTr DNA-binding domain
II	group_1228	0.063	0	0.9	1	0.25	0	0.333	group_1228	557436.Lreu_1422	3.8e-176	624.8	Firmicutes													Bacteria	1V2WH@1239,COG4974@1,COG4974@2	NA|NA|NA	L	Plasmid pRiA4b ORF-3-like protein
II	group_6331	0.063	0	0.933	0.909	0.5	0.769	0.292	group_6331	349123.Lreu23DRAFT_4334	1.1e-60	239.2	Lactobacillaceae													Bacteria	1W1VM@1239,2DDF3@1,2ZHT9@2,3F81B@33958,4I0YY@91061	NA|NA|NA	S	Protein of unknown function (DUF3021)
II	group_1866	0.063	0.053	1	0.727	0.375	0.538	0.333	group_1866	349123.Lreu23DRAFT_4774	1.1e-77	295.8	Bacilli	elaA	GO:0003674,GO:0003824,GO:0006464,GO:0006473,GO:0006807,GO:0008150,GO:0008152,GO:0009987,GO:0016740,GO:0016746,GO:0016747,GO:0019538,GO:0036211,GO:0043170,GO:0043412,GO:0043543,GO:0044237,GO:0044238,GO:0044260,GO:0044267,GO:0071704,GO:1901564		ko:K02348					ko00000				Bacteria	1VAJY@1239,4HIH7@91061,COG2153@1,COG2153@2	NA|NA|NA	S	Gnat family
II	group_3126	0.219	0.342	0.767	0.727	0.5	0	0.167	group_3126	349123.Lreu23DRAFT_3301	3.5e-39	167.2	Lactobacillaceae	gcvR			ko:K07166					ko00000				Bacteria	1VENW@1239,3F811@33958,4HNJ4@91061,COG3830@1,COG3830@2	NA|NA|NA	T	Belongs to the UPF0237 family
II	group_10152	0	0	1	0.545	0.875	0.538	0.375	group_10152	349123.Lreu23DRAFT_4304	2.5e-74	284.6	Lactobacillaceae	gtcA	GO:0000166,GO:0003674,GO:0003824,GO:0003870,GO:0005488,GO:0005575,GO:0005623,GO:0005886,GO:0006725,GO:0006778,GO:0006779,GO:0006783,GO:0006807,GO:0008150,GO:0008152,GO:0008883,GO:0009058,GO:0009987,GO:0016020,GO:0016410,GO:0016491,GO:0016620,GO:0016740,GO:0016746,GO:0016747,GO:0016748,GO:0016749,GO:0016903,GO:0018130,GO:0019438,GO:0033013,GO:0033014,GO:0034641,GO:0036094,GO:0042168,GO:0042440,GO:…											Bacteria	1VESW@1239,3F4GH@33958,4HNK7@91061,COG2246@1,COG2246@2	NA|NA|NA	S	Teichoic acid glycosylation protein
II	group_4072	0.156	0.158	0.9	0.455	0	0.308	0.167	group_4072	557436.Lreu_1367	1.5e-187	662.5	Lactobacillaceae	acmD			ko:K02395,ko:K21471					ko00000,ko01000,ko01002,ko01011,ko02035				Bacteria	1UJIC@1239,3F6PF@33958,4ITA9@91061,COG1705@1,COG1705@2,COG5263@1,COG5263@2	NA|NA|NA	M	repeat protein
II	rfbX	0.156	0.158	0.9	0.455	0	0.308	0.25	rfbX	557436.Lreu_1371	1.4e-259	901.7	Lactobacillaceae	rfbX												Bacteria	1TP7R@1239,3F48Q@33958,4HC84@91061,COG2244@1,COG2244@2	NA|NA|NA	S	Membrane protein involved in the export of O-antigen and teichoic acid
II	gtfC_3	0.188	0.184	0.867	0.455	0.125	0.308	0.25	gtfC_3	557436.Lreu_1364	2.9e-135	488.8	Lactobacillaceae				ko:K21471					ko00000,ko01000,ko01002,ko01011				Bacteria	1UJIC@1239,3F6PF@33958,4ITA9@91061,COG0791@1,COG0791@2,COG5263@1,COG5263@2	NA|NA|NA	M	repeat protein
II	group_711	0.094	0.053	0.833	0.455	0	0.154	0	group_711	557436.Lreu_1374	6.6e-220	769.6	Lactobacillaceae	glf	GO:0003674,GO:0003824,GO:0005575,GO:0005618,GO:0005623,GO:0005886,GO:0008150,GO:0008767,GO:0009273,GO:0009987,GO:0016020,GO:0016853,GO:0016866,GO:0030312,GO:0042546,GO:0044085,GO:0044464,GO:0071554,GO:0071766,GO:0071840,GO:0071944	5.4.99.9	ko:K01854	ko00052,ko00520,map00052,map00520		R00505,R09009	RC00317,RC02396	ko00000,ko00001,ko01000			iNJ661.Rv3809c	Bacteria	1TQB9@1239,3F52G@33958,4HB5F@91061,COG0562@1,COG0562@2	NA|NA|NA	M	UDP-galactopyranose mutase
II	group_10214	0.094	0	0.833	0.455	0	0	0	group_10214	557436.Lreu_1368	3.1e-195	687.6	Lactobacillaceae													Bacteria	1TX6V@1239,3F778@33958,4HVSI@91061,COG3274@1,COG3274@2	NA|NA|NA	S	enterobacterial common antigen metabolic process
II	group_10215	0.094	0	0.833	0.455	0	0	0	group_10215	557436.Lreu_1370	1.6e-199	701.8	Lactobacillaceae	waaB	GO:0000271,GO:0003674,GO:0003824,GO:0005575,GO:0005622,GO:0005623,GO:0005737,GO:0005829,GO:0005975,GO:0005976,GO:0006629,GO:0008150,GO:0008152,GO:0008194,GO:0008378,GO:0008610,GO:0008653,GO:0008921,GO:0009058,GO:0009059,GO:0009103,GO:0009244,GO:0009311,GO:0009312,GO:0009987,GO:0016051,GO:0016740,GO:0016757,GO:0016758,GO:0033692,GO:0034637,GO:0034645,GO:0035250,GO:0043170,GO:0044237,GO:0044238,GO:…		ko:K02840	ko00540,ko01100,map00540,map01100	M00080			ko00000,ko00001,ko00002,ko01000,ko01003,ko01005		GT4		Bacteria	1UHSF@1239,3F428@33958,4HB04@91061,COG0438@1,COG0438@2	NA|NA|NA	M	Glycosyl transferases group 1
II	group_10216	0.094	0	0.833	0.455	0	0	0	group_10216	557436.Lreu_1372	2.3e-105	388.3	Lactobacillaceae				ko:K16692					ko00000,ko01000,ko01001				Bacteria	1W5Q7@1239,3F84M@33958,4HZIW@91061,COG3944@1,COG3944@2	NA|NA|NA	M	biosynthesis protein
II	group_10217	0.094	0	0.833	0.455	0	0	0	group_10217	557436.Lreu_1373	1.2e-216	758.8	Lactobacillaceae	cps3F												Bacteria	1VDRM@1239,2DN9M@1,32W9S@2,3F6CA@33958,4HRQ0@91061	NA|NA|NA
II	group_7247	0.094	0	0.833	0.455	0	0	0	group_7247	557436.Lreu_1369	2.8e-193	681	Lactobacillaceae													Bacteria	1V8J0@1239,3FBD0@33958,4HVPH@91061,COG0438@1,COG0438@2	NA|NA|NA	M	transferase activity, transferring glycosyl groups
II	epsH	0	0	0.833	0.455	0	0	0	epsH	557436.Lreu_1362	3.5e-177	627.5	Lactobacillaceae													Bacteria	1V0TF@1239,3F775@33958,4HN5Y@91061,COG1215@1,COG1215@2	NA|NA|NA	M	Glycosyltransferase like family 2
II	group_10213	0	0	0.833	0.455	0	0	0	group_10213	557436.Lreu_1363	1.2e-52	213	Lactobacillaceae													Bacteria	1U6WM@1239,29PQC@1,30ANH@2,3F8MS@33958,4IGQU@91061	NA|NA|NA
II	group_7309	0	0	0.733	0.455	0	0	0	group_7309	557436.Lreu_1353	8.6e-44	182.6	Lactobacillaceae													Bacteria	1VS0Z@1239,3FBX8@33958,4HJQE@91061,COG5617@1,COG5617@2	NA|NA|NA	S	Psort location CytoplasmicMembrane, score
II	yvqK_2	0.813	0.316	1	0.364	0	0	0.583	yvqK_2	557436.Lreu_1737	4.8e-105	387.1	Lactobacillaceae	pduO		2.5.1.17	ko:K00798	ko00860,ko01100,map00860,map01100	M00122	R01492,R05220,R07268	RC00533	ko00000,ko00001,ko00002,ko01000				Bacteria	1V3PI@1239,3F6A2@33958,4IS1D@91061,COG2096@1,COG2096@2	NA|NA|NA	S	Cobalamin adenosyltransferase
II	hemL	0.813	0.289	1	0.364	0	0	0.583	hemL	557436.Lreu_1700	1.4e-250	871.7	Lactobacillaceae	hemL	GO:0003674,GO:0003824,GO:0005488,GO:0005515,GO:0005575,GO:0005623,GO:0005886,GO:0006725,GO:0006778,GO:0006779,GO:0006782,GO:0006783,GO:0006807,GO:0008150,GO:0008152,GO:0009058,GO:0009987,GO:0016020,GO:0016853,GO:0016866,GO:0016869,GO:0018130,GO:0019438,GO:0033013,GO:0033014,GO:0034641,GO:0040007,GO:0042168,GO:0042286,GO:0042440,GO:0042802,GO:0044237,GO:0044249,GO:0044271,GO:0044464,GO:0046148,GO:…	5.4.3.8	ko:K01845	ko00860,ko01100,ko01110,ko01120,map00860,map01100,map01110,map01120	M00121	R02272	RC00677	ko00000,ko00001,ko00002,ko01000,ko01007			iUMNK88_1353.UMNK88_158	Bacteria	1TPNH@1239,3FBCC@33958,4HANQ@91061,COG0001@1,COG0001@2	NA|NA|NA	H	Aminotransferase class-III
II	cbiO	0.094	0.053	1	0.364	0	0	0.583	cbiO	557436.Lreu_1706	4.8e-148	530.4	Lactobacillaceae	cbiO	GO:0000041,GO:0005575,GO:0005623,GO:0005886,GO:0006810,GO:0006811,GO:0006812,GO:0006824,GO:0008150,GO:0016020,GO:0016021,GO:0030001,GO:0031224,GO:0032991,GO:0043190,GO:0044425,GO:0044459,GO:0044464,GO:0051179,GO:0051234,GO:0071944,GO:0072511,GO:0098533,GO:0098796,GO:0098797,GO:1902494,GO:1902495,GO:1904949,GO:1990351	2.1.1.195	ko:K02006,ko:K02188	ko00860,ko01100,ko02010,map00860,map01100,map02010	M00245,M00246	R07773	RC00003,RC02051	ko00000,ko00001,ko00002,ko01000,ko02000	3.A.1.18,3.A.1.22,3.A.1.23			Bacteria	1TPH8@1239,3F559@33958,4HAHF@91061,COG1122@1,COG1122@2	NA|NA|NA	P	part of an ABC transporter complex. Responsible for energy coupling to the transport system
II	cbiQ	0.094	0.053	1	0.364	0	0	0.583	cbiQ	557436.Lreu_1707	7.5e-118	429.9	Lactobacillaceae	cbiQ			ko:K02008	ko02010,map02010	M00245,M00246			ko00000,ko00001,ko00002,ko02000	3.A.1.18,3.A.1.22,3.A.1.23			Bacteria	1V0B0@1239,3F690@33958,4HKD3@91061,COG0619@1,COG0619@2	NA|NA|NA	P	Cobalt transport protein
II	group_6416	0.094	0.053	1	0.364	0	0	0.583	group_6416	557436.Lreu_1705	3e-276	957.2	Lactobacillaceae	cobQ		6.3.5.10	ko:K02232	ko00860,ko01100,map00860,map01100	M00122	R05225	RC00010,RC01302	ko00000,ko00001,ko00002,ko01000			iHN637.CLJU_RS15780,iJN678.cbiP	Bacteria	1TP5E@1239,3F55X@33958,4HAQW@91061,COG1492@1,COG1492@2	NA|NA|NA	H	Catalyzes amidations at positions B, D, E, and G on adenosylcobyrinic A,C-diamide. NH(2) groups are provided by glutamine, and one molecule of ATP is hydrogenolyzed for each amidation
II	group_6414	0.031	0.053	1	0.364	0	0	0.583	group_6414	557436.Lreu_1693	8.3e-88	329.7	Lactobacillaceae				ko:K16924,ko:K16927		M00582			ko00000,ko00002,ko02000	3.A.1.29,3.A.1.32			Bacteria	1V5GD@1239,3F5H7@33958,4HI8Y@91061,COG4720@1,COG4720@2	NA|NA|NA	S	ECF transporter, substrate-specific component
II	azr_4	0	0.053	1	0.364	0	0	0.583	azr_4	557436.Lreu_1726	1.2e-154	552.4	Lactobacillaceae	XK27_04590			ko:K19784					ko00000				Bacteria	1V282@1239,3F4MA@33958,4HHF5@91061,COG0431@1,COG0431@2	NA|NA|NA	S	NADPH-dependent FMN reductase
II	cbiC	0	0.053	1	0.364	0	0	0.583	cbiC	557436.Lreu_1720	3.5e-123	447.6	Lactobacillaceae	cbiC		5.4.99.60,5.4.99.61	ko:K06042	ko00860,ko01100,map00860,map01100		R05177,R05814	RC01292,RC01980	ko00000,ko00001,ko01000				Bacteria	1V1SX@1239,3F659@33958,4HCSR@91061,COG2082@1,COG2082@2	NA|NA|NA	H	Precorrin-8X methylmutase
II	cbiE	0	0.053	1	0.364	0	0	0.583	cbiE	557436.Lreu_1718	2.1e-108	398.3	Lactobacillaceae	cbiE		2.1.1.132,2.1.1.289	ko:K00595,ko:K03399	ko00860,ko01100,map00860,map01100		R05149,R05813,R07775	RC00003,RC01279,RC02052,RC02053	ko00000,ko00001,ko01000			iHN637.CLJU_RS15725	Bacteria	1V832@1239,3F6B8@33958,4HI86@91061,COG2241@1,COG2241@2	NA|NA|NA	H	Tetrapyrrole (Corrin/Porphyrin) Methylases
II	cbiG	0	0.053	1	0.364	0	0	0.583	cbiG	557436.Lreu_1715	9.3e-192	676	Lactobacillaceae	cbiG		2.1.1.131,2.1.1.133,2.1.1.271,3.7.1.12	ko:K02189,ko:K05934,ko:K05936,ko:K13541	ko00860,ko01100,map00860,map01100		R05180,R05181,R05809,R05810,R07772	RC00003,RC01293,RC01294,RC01545,RC02049,RC02097,RC03471	ko00000,ko00001,ko01000			iHN637.CLJU_RS15705	Bacteria	1TPYM@1239,3F5AW@33958,4HAX7@91061,COG2073@1,COG2073@2	NA|NA|NA	H	Cobalamin synthesis G C-terminus
II	cbiK	0	0.053	1	0.364	0	0	0.583	cbiK	557436.Lreu_1711	3.1e-144	517.7	Lactobacillaceae	cbiK	GO:0003674,GO:0003824,GO:0004325,GO:0005488,GO:0005575,GO:0005622,GO:0005623,GO:0005737,GO:0006725,GO:0006766,GO:0006767,GO:0006807,GO:0008150,GO:0008152,GO:0009058,GO:0009110,GO:0009235,GO:0009236,GO:0009987,GO:0016043,GO:0016829,GO:0016852,GO:0017144,GO:0018130,GO:0019251,GO:0019438,GO:0020037,GO:0022607,GO:0033013,GO:0033014,GO:0034641,GO:0042364,GO:0042597,GO:0043167,GO:0043169,GO:0043933,GO:…	4.99.1.3	ko:K02190	ko00860,ko01100,map00860,map01100		R05807	RC01012	ko00000,ko00001,ko01000				Bacteria	1TQ5V@1239,3F6A6@33958,4HGQK@91061,COG4822@1,COG4822@2	NA|NA|NA	H	Cobalt chelatase (CbiK)
II	cbiL	0	0.053	1	0.364	0	0	0.583	cbiL	557436.Lreu_1710	3.7e-123	447.6	Lactobacillaceae	cobI		2.1.1.130,2.1.1.151,4.99.1.3	ko:K02190,ko:K03394	ko00860,ko01100,map00860,map01100		R03948,R05807,R05808	RC00003,RC01012,RC01035,RC01662	ko00000,ko00001,ko01000				Bacteria	1TP87@1239,3F67P@33958,4HB4V@91061,COG2243@1,COG2243@2	NA|NA|NA	H	Tetrapyrrole (Corrin/Porphyrin) Methylases
II	cbiT	0	0.053	1	0.364	0	0	0.583	cbiT	557436.Lreu_1717	3e-96	357.8	Lactobacillaceae	cbiT		2.1.1.132,2.1.1.196	ko:K00595,ko:K02191	ko00860,ko01100,map00860,map01100		R05149,R05813,R07774	RC00003,RC01279,RC02052,RC02054	ko00000,ko00001,ko01000				Bacteria	1TS3H@1239,3F6ID@33958,4HAP3@91061,COG2242@1,COG2242@2	NA|NA|NA	H	Protein-L-isoaspartate(D-aspartate) O-methyltransferase (PCMT)
II	cobD_1	0	0.053	1	0.364	0	0	0.583	cobD_1	557436.Lreu_1721	2.8e-179	634.4	Lactobacillaceae	cobD		6.3.1.10	ko:K02227	ko00860,ko01100,map00860,map01100	M00122	R06529,R07302	RC00090,RC00096	ko00000,ko00001,ko00002,ko01000				Bacteria	1TQ3X@1239,3F4J9@33958,4HA48@91061,COG1270@1,COG1270@2	NA|NA|NA	H	Converts cobyric acid to cobinamide by the addition of aminopropanol on the F carboxylic group
II	cobK	0	0.053	1	0.364	0	0	0.583	cobK	557436.Lreu_1713	1.1e-133	482.6	Lactobacillaceae	cobK		1.3.1.106,1.3.1.54,2.1.1.195	ko:K02188,ko:K05895	ko00860,ko01100,map00860,map01100		R05150,R05812,R07773	RC00003,RC01280,RC02051	ko00000,ko00001,ko01000			iHN637.CLJU_RS15690	Bacteria	1UHWY@1239,3F5CX@33958,4HC6V@91061,COG2099@1,COG2099@2	NA|NA|NA	H	Precorrin-6x reductase CbiJ/CobK
II	cobS	0	0.053	1	0.364	0	0	0.583	cobS	557436.Lreu_1698	1.7e-134	485.3	Lactobacillaceae	cobS	GO:0005575,GO:0005623,GO:0005886,GO:0006725,GO:0006766,GO:0006767,GO:0006807,GO:0008150,GO:0008152,GO:0009058,GO:0009110,GO:0009235,GO:0009236,GO:0009987,GO:0016020,GO:0017144,GO:0018130,GO:0019438,GO:0033013,GO:0033014,GO:0034641,GO:0042364,GO:0044237,GO:0044249,GO:0044271,GO:0044281,GO:0044283,GO:0044464,GO:0046483,GO:0051186,GO:0051188,GO:0071704,GO:0071944,GO:1901360,GO:1901362,GO:1901564,GO:…	2.7.8.26	ko:K02233	ko00860,ko01100,map00860,map01100	M00122	R05223,R11174	RC00002,RC00078	ko00000,ko00001,ko00002,ko01000			iECH74115_1262.ECH74115_2837,iECO103_1326.ECO103_2453,iECSP_1301.ECSP_2657,iECs_1301.ECs2787,iG2583_1286.G2583_2502,iUTI89_1310.UTI89_C2230,iZ_1308.Z3152,ic_1306.c2478	Bacteria	1V1QB@1239,3F5PT@33958,4HM4K@91061,COG0368@1,COG0368@2	NA|NA|NA	H	Joins adenosylcobinamide-GDP and alpha-ribazole to generate adenosylcobalamin (Ado-cobalamin). Also synthesizes adenosylcobalamin 5'-phosphate from adenosylcobinamide-GDP and alpha-ribazole 5'-phosphate
II	cobT	0	0.053	1	0.364	0	0	0.583	cobT	557436.Lreu_1695	3.8e-193	680.6	Lactobacillaceae	cobT	GO:0006725,GO:0006766,GO:0006767,GO:0006807,GO:0008150,GO:0008152,GO:0009058,GO:0009110,GO:0009235,GO:0009236,GO:0009987,GO:0017144,GO:0018130,GO:0019438,GO:0033013,GO:0033014,GO:0034641,GO:0042364,GO:0044237,GO:0044249,GO:0044271,GO:0044281,GO:0044283,GO:0046483,GO:0051186,GO:0051188,GO:0071704,GO:1901360,GO:1901362,GO:1901564,GO:1901566,GO:1901576	2.4.2.21,6.3.5.11,6.3.5.9	ko:K00768,ko:K02224	ko00860,ko01100,ko01120,map00860,map01100,map01120	M00122	R04148,R05224,R05815	RC00010,RC00033,RC00063,RC01301	ko00000,ko00001,ko00002,ko01000			iSDY_1059.SDY_2242,iSF_1195.SF2059,iSFxv_1172.SFxv_2293,iS_1188.S2169	Bacteria	1TPC1@1239,3F5K0@33958,4HAE0@91061,COG2038@1,COG2038@2	NA|NA|NA	F	Catalyzes the synthesis of alpha-ribazole-5'-phosphate from nicotinate mononucleotide (NAMN) and 5,6- dimethylbenzimidazole (DMB)
II	group_6421	0	0.053	1	0.364	0	0	0.583	group_6421	557436.Lreu_1729	2.4e-85	321.6	Bacteria													Bacteria	COG4300@1,COG4300@2	NA|NA|NA	P	Cadmium resistance transporter
II	group_8395	0	0.053	1	0.364	0	0	0.583	group_8395	557436.Lreu_1694	1.6e-61	241.9	Lactobacillaceae													Bacteria	1VF26@1239,2DNM7@1,32Y2X@2,3F6AM@33958,4HP82@91061	NA|NA|NA	S	Domain of unknown function (DUF4430)
II	group_8396	0	0.053	1	0.364	0	0	0.583	group_8396	557436.Lreu_1696	8.9e-130	469.5	Lactobacillaceae	hemD		2.1.1.107,4.2.1.75	ko:K01719,ko:K13542,ko:K13543	ko00860,ko01100,ko01110,ko01120,map00860,map01100,map01110,map01120	M00121	R03165,R03194	RC00003,RC00871,RC01861	ko00000,ko00001,ko00002,ko01000				Bacteria	1U6TZ@1239,3F8HG@33958,4IGMT@91061,COG1587@1,COG1587@2	NA|NA|NA	H	Uroporphyrinogen-III synthase
II	group_8403	0	0.053	1	0.364	0	0	0.583	group_8403	557436.Lreu_1739	1.1e-89	335.9	Lactobacillaceae													Bacteria	1U6R6@1239,29PKK@1,30AIS@2,3F8CG@33958,4HWXH@91061	NA|NA|NA	S	Putative propanediol utilisation
II	hemA	0	0.053	1	0.364	0	0	0.583	hemA	557436.Lreu_1703	7.4e-228	796.2	Lactobacillaceae	hemA	GO:0003674,GO:0003824,GO:0005488,GO:0005515,GO:0005575,GO:0005623,GO:0006082,GO:0006520,GO:0006536,GO:0006725,GO:0006778,GO:0006779,GO:0006782,GO:0006783,GO:0006807,GO:0008150,GO:0008152,GO:0008883,GO:0009058,GO:0009064,GO:0009288,GO:0009987,GO:0016491,GO:0016620,GO:0016903,GO:0018130,GO:0019353,GO:0019438,GO:0019752,GO:0033013,GO:0033014,GO:0033526,GO:0034641,GO:0040007,GO:0042168,GO:0042440,GO:…	1.2.1.70	ko:K02407,ko:K02492,ko:K10714,ko:K15671	ko00680,ko00860,ko01051,ko01052,ko01100,ko01110,ko01120,ko01200,ko02040,map00680,map00860,map01051,map01052,map01100,map01110,map01120,map01200,map02040	M00121	R04109,R08059	RC00055,RC00149,RC00202	ko00000,ko00001,ko00002,ko01000,ko01008,ko02035			iECNA114_1301.ECNA114_1375,iECSF_1327.ECSF_1186,iSB619.SA_RS08420,iUTI89_1310.UTI89_C1404	Bacteria	1TQN9@1239,3F5CK@33958,4HAVC@91061,COG0373@1,COG0373@2	NA|NA|NA	H	Catalyzes the NADPH-dependent reduction of glutamyl- tRNA(Glu) to glutamate 1-semialdehyde (GSA)
II	hemC	0	0.053	1	0.364	0	0	0.583	hemC	557436.Lreu_1702	5e-165	587	Lactobacillaceae	hemC	GO:0003674,GO:0003824,GO:0004418,GO:0005575,GO:0005622,GO:0005623,GO:0005737,GO:0005829,GO:0006464,GO:0006725,GO:0006778,GO:0006779,GO:0006782,GO:0006783,GO:0006807,GO:0008150,GO:0008152,GO:0009058,GO:0009987,GO:0016740,GO:0016765,GO:0018065,GO:0018130,GO:0018160,GO:0018193,GO:0018198,GO:0019438,GO:0019538,GO:0033013,GO:0033014,GO:0034641,GO:0036211,GO:0042168,GO:0042440,GO:0043170,GO:0043412,GO:…	2.1.1.107,2.5.1.61,4.2.1.75	ko:K01749,ko:K13542	ko00860,ko01100,ko01110,ko01120,map00860,map01100,map01110,map01120	M00121	R00084,R03165,R03194	RC00003,RC00871,RC01861,RC02317	ko00000,ko00001,ko00002,ko01000			iEC55989_1330.EC55989_4275,iECH74115_1262.ECH74115_5243,iECIAI1_1343.ECIAI1_3991,iECO103_1326.ECO103_4362,iECO111_1330.ECO111_4628,iECO26_1355.ECO26_4784,iECSE_1348.ECSE_4086,iEKO11_1354.EKO11_4554,iHN637.CLJU_RS15760,iPC815.YPO3849	Bacteria	1TPFQ@1239,3F5UC@33958,4H9TV@91061,COG0181@1,COG0181@2	NA|NA|NA	H	Tetrapolymerization of the monopyrrole PBG into the hydroxymethylbilane pre-uroporphyrinogen in several discrete steps
II	iphP_1	0	0.053	1	0.364	0	0	0.583	iphP_1	557436.Lreu_1731	2.4e-147	528.1	Lactobacillaceae			3.1.3.48	ko:K01104					ko00000,ko01000				Bacteria	1VA24@1239,3F6NY@33958,4HMSH@91061,COG2365@1,COG2365@2	NA|NA|NA	T	Pfam:Y_phosphatase3C
II	nasF	0	0.053	1	0.364	0	0	0.583	nasF	557436.Lreu_1712	4.5e-258	896.7	Lactobacillaceae	cobA		2.1.1.107,4.2.1.75	ko:K02303,ko:K13542	ko00860,ko01100,ko01110,ko01120,map00860,map01100,map01110,map01120	M00121	R03165,R03194	RC00003,RC00871,RC01861	ko00000,ko00001,ko00002,ko01000				Bacteria	1TQNH@1239,3F5SP@33958,4HBB7@91061,COG0007@1,COG0007@2	NA|NA|NA	H	Tetrapyrrole (Corrin/Porphyrin) Methylases
II	pduE	0	0.053	1	0.364	0	0	0.583	pduE	557436.Lreu_1745	2.5e-81	308.1	Lactobacillaceae	pduE		4.2.1.28	ko:K13920	ko00640,map00640		R02376	RC00707	ko00000,ko00001,ko01000				Bacteria	1V5ZV@1239,3F6QG@33958,4HJW7@91061,COG4910@1,COG4910@2	NA|NA|NA	Q	Dehydratase small subunit
II	pspA_2	0	0.053	1	0.364	0	0	0.583	pspA_2	557436.Lreu_1697	1.2e-111	409.1	Lactobacillaceae	gpm		3.1.3.73,5.4.2.12	ko:K02226,ko:K15634	ko00010,ko00260,ko00680,ko00860,ko01100,ko01110,ko01120,ko01130,ko01200,ko01230,map00010,map00260,map00680,map00860,map01100,map01110,map01120,map01130,map01200,map01230	M00001,M00002,M00003,M00122	R01518,R04594,R11173	RC00017,RC00536	ko00000,ko00001,ko00002,ko01000				Bacteria	1VEMM@1239,3F7IC@33958,4HPA5@91061,COG0406@1,COG0406@2	NA|NA|NA	G	Belongs to the phosphoglycerate mutase family
II	pspB	0	0.053	1	0.364	0	0	0.583	pspB	557436.Lreu_1730	9.9e-120	436	Lactobacillaceae	pgm1		3.1.3.73	ko:K02226	ko00860,ko01100,map00860,map01100	M00122	R04594,R11173	RC00017	ko00000,ko00001,ko00002,ko01000				Bacteria	1V6ES@1239,3F5SD@33958,4HGZI@91061,COG0406@1,COG0406@2	NA|NA|NA	G	phosphoglycerate mutase
II	sirC	0	0.053	1	0.364	0	0	0.583	sirC	557436.Lreu_1704	1.1e-77	295.8	Lactobacillaceae	cysG		1.3.1.76,4.99.1.4	ko:K02304	ko00860,ko01100,ko01110,ko01120,map00860,map01100,map01110,map01120	M00121	R02864,R03947	RC01012,RC01034	ko00000,ko00001,ko00002,ko01000				Bacteria	1VA2E@1239,3F7WD@33958,4HIRG@91061,COG1648@1,COG1648@2	NA|NA|NA	H	Putative NAD(P)-binding
II	yvqK_1	0	0.053	1	0.364	0	0	0.583	yvqK_1	557436.Lreu_1725	3.7e-102	377.5	Lactobacillaceae	cobO		2.5.1.17	ko:K00798	ko00860,ko01100,map00860,map01100	M00122	R01492,R05220,R07268	RC00533	ko00000,ko00001,ko00002,ko01000				Bacteria	1V3PI@1239,3FB6Q@33958,4HH26@91061,COG2096@1,COG2096@2	NA|NA|NA	S	Cobalamin adenosyltransferase
II	cobB_2	0	0	1	0.364	0	0	0.583	cobB_2	557436.Lreu_1722	2.5e-261	907.5	Lactobacillaceae	cbiA		6.3.5.11,6.3.5.9	ko:K02224	ko00860,ko01100,ko01120,map00860,map01100,map01120		R05224,R05815	RC00010,RC01301	ko00000,ko00001,ko01000				Bacteria	1TNY2@1239,3F3UC@33958,4H9SN@91061,COG1797@1,COG1797@2	NA|NA|NA	F	Catalyzes the ATP-dependent amidation of the two carboxylate groups at positions a and c of cobyrinate, using either L-glutamine or ammonia as the nitrogen source
II	cobD	0	0	1	0.364	0	0	0.583	cobD	557436.Lreu_1723	2.8e-207	727.6	Lactobacillaceae	cobD		4.1.1.81	ko:K04720	ko00860,map00860		R06530	RC00517	ko00000,ko00001,ko01000				Bacteria	1TP5D@1239,3FB7J@33958,4HD85@91061,COG0079@1,COG0079@2	NA|NA|NA	E	Aminotransferase class I and II
II	cobU	0	0	1	0.364	0	0	0.583	cobU	557436.Lreu_1699	1.3e-102	379	Lactobacillaceae	cobU	GO:0003674,GO:0003824,GO:0006793,GO:0006796,GO:0006950,GO:0006974,GO:0008150,GO:0008152,GO:0008819,GO:0008820,GO:0009987,GO:0016301,GO:0016310,GO:0016740,GO:0016772,GO:0016773,GO:0016779,GO:0033554,GO:0044237,GO:0050896,GO:0051716,GO:0070568	2.7.1.156,2.7.7.62,6.3.5.10	ko:K02231,ko:K02232	ko00860,ko01100,map00860,map01100	M00122	R05221,R05222,R05225,R06558	RC00002,RC00010,RC00428,RC01302	ko00000,ko00001,ko00002,ko01000			iECIAI1_1343.ECIAI1_2074,iECSE_1348.ECSE_2277,iECW_1372.ECW_m2165,iETEC_1333.ETEC_2103,iEcE24377_1341.EcE24377A_2275,iEcSMS35_1347.EcSMS35_1131,iEcolC_1368.EcolC_1635,iLF82_1304.LF82_0337,iSDY_1059.SDY_2240,iWFL_1372.ECW_m2165	Bacteria	1V6F8@1239,3F71H@33958,4HKIE@91061,COG2087@1,COG2087@2	NA|NA|NA	H	Cobinamide kinase / cobinamide phosphate guanyltransferase
II	group_8405	0	0	1	0.364	0	0	0.583	group_8405	557436.Lreu_1743	4.2e-59	233.8	Lactobacillaceae	pduH												Bacteria	1VC2J@1239,2EB43@1,3354T@2,3F804@33958,4HRRX@91061	NA|NA|NA	S	Dehydratase medium subunit
II	group_1561	0	0	0.967	0.364	0	0	0.542	group_1561	349123.Lreu23DRAFT_4714	8.7e-105	386.3	Lactobacillaceae													Bacteria	1U48Z@1239,2EQR3@1,33IAY@2,3F8JT@33958,4IE0B@91061	NA|NA|NA	S	Protein of unknown function (DUF3278)
II	group_4424	0.219	0	0.867	0.364	0	0	0.417	group_4424	557436.Lreu_1082	1.9e-143	515	Lactobacillaceae	XK27_00940		1.2.1.70,3.5.1.9	ko:K02492,ko:K07130	ko00380,ko00630,ko00860,ko01100,ko01110,ko01120,map00380,map00630,map00860,map01100,map01110,map01120	M00038,M00121	R00988,R01959,R04109,R04911	RC00055,RC00149,RC00263,RC00323	ko00000,ko00001,ko00002,ko01000				Bacteria	1TRBQ@1239,3F56M@33958,4HCAB@91061,COG1878@1,COG1878@2	NA|NA|NA	S	Putative cyclase
II	group_4063	0.031	0	0.833	0.364	0	0	0	group_4063	557436.Lreu_1365	5.2e-68	265.4	Lactobacillaceae			3.2.1.96,3.5.1.28	ko:K01227,ko:K01447,ko:K13714,ko:K13731,ko:K21471	ko00511,ko05100,map00511,map05100		R04112	RC00064,RC00141	ko00000,ko00001,ko01000,ko01002,ko01011		GH73		Bacteria	1UJIC@1239,3F6PF@33958,4ITA9@91061,COG5263@1,COG5263@2,COG5632@1,COG5632@2	NA|NA|NA	M	repeat protein
II	group_1548	0.094	0.079	0.8	0.364	0.25	0.308	0.542	group_1548	349123.Lreu23DRAFT_4358	1.8e-259	901.4	Lactobacillaceae	rumA	GO:0000154,GO:0001510,GO:0003674,GO:0003824,GO:0006139,GO:0006364,GO:0006396,GO:0006725,GO:0006807,GO:0008150,GO:0008152,GO:0008168,GO:0008169,GO:0008173,GO:0008649,GO:0008757,GO:0009451,GO:0009987,GO:0010467,GO:0016070,GO:0016072,GO:0016436,GO:0016740,GO:0016741,GO:0022613,GO:0031167,GO:0032259,GO:0034470,GO:0034641,GO:0034660,GO:0042254,GO:0043170,GO:0043412,GO:0043414,GO:0044085,GO:0044237,GO:…	2.1.1.190	ko:K03215					ko00000,ko01000,ko03009				Bacteria	1TP4H@1239,3F41R@33958,4HA6M@91061,COG2265@1,COG2265@2	NA|NA|NA	J	Belongs to the class I-like SAM-binding methyltransferase superfamily. RNA M5U methyltransferase family
II	lysN_2	0.563	0	1	0.273	0	1	0	lysN_2	557436.Lreu_1902	2e-227	794.7	Lactobacillaceae	aadAT			ko:K05825	ko00300,ko01100,ko01130,ko01210,map00300,map01100,map01130,map01210		R01939	RC00006	ko00000,ko00001,ko01000				Bacteria	1TPS5@1239,3F4AH@33958,4H9M3@91061,COG1167@1,COG1167@2	NA|NA|NA	EK	Aminotransferase, class I
II	lacZ	0.125	0	0.9	0.273	1	0.538	0.125	lacZ	349123.Lreu23DRAFT_5167	4.3e-288	996.5	Lactobacillaceae	lacZ		3.2.1.23	ko:K12308	ko00052,map00052		R01105	RC00452	ko00000,ko00001,ko01000				Bacteria	1TQN6@1239,3F3PC@33958,4HARI@91061,COG1874@1,COG1874@2	NA|NA|NA	G	#NAME?
II	group_966	0.344	0	0.867	0.273	0	0.077	0	group_966	557436.Lreu_1915	3.4e-118	431	Lactobacillaceae			1.1.1.193,3.5.4.26	ko:K11752	ko00740,ko01100,ko01110,ko02024,map00740,map01100,map01110,map02024	M00125	R03458,R03459	RC00204,RC00933	ko00000,ko00001,ko00002,ko01000				Bacteria	1TTBY@1239,3F5XK@33958,4HJZB@91061,COG1985@1,COG1985@2	NA|NA|NA	H	RibD C-terminal domain
II	group_746	0.25	0	0.833	0.273	0.125	0.462	0.208	group_746	349123.Lreu23DRAFT_4765	8.3e-41	172.6	Lactobacillaceae	yxiO			ko:K06902	ko04138,map04138				ko00000,ko00001,ko02000,ko04131	2.A.1.24,9.A.15.1			Bacteria	1TRTH@1239,3F5D5@33958,4H9VB@91061,COG2270@1,COG2270@2	NA|NA|NA	S	Vacuole effluxer Atg22 like
II	group_2815	0.063	0.263	0.767	0.273	0.5	0.077	0.542	group_2815	349123.Lreu23DRAFT_4804	8.5e-56	222.6	Lactobacillaceae	yphJ		4.1.1.44	ko:K01607	ko00362,ko01100,ko01120,ko01220,map00362,map01100,map01120,map01220		R03470	RC00938	ko00000,ko00001,ko01000				Bacteria	1VWSB@1239,3F736@33958,4HJ1V@91061,COG0599@1,COG0599@2	NA|NA|NA	S	decarboxylase
II	lacS_2	0.063	0.447	0.7	0.273	0	0.769	0.083	lacS_2	557436.Lreu_1086	2.1e-219	768.1	Lactobacillaceae	lacS			ko:K03292,ko:K11104,ko:K16209					ko00000,ko02000	2.A.2,2.A.2.1,2.A.2.2			Bacteria	1TRA5@1239,3F3P7@33958,4HCDS@91061,COG2190@1,COG2190@2,COG2211@1,COG2211@2	NA|NA|NA	G	Transporter
II	group_3628	0.125	0.237	1	0.182	0.25	0	0.667	group_3628	349123.Lreu23DRAFT_3494	1.2e-103	382.5	Lactobacillaceae	XK27_08875												Bacteria	1VW9X@1239,3F60X@33958,4HWF8@91061,COG5549@1,COG5549@2	NA|NA|NA	O	PFAM peptidase M10A and M12B, matrixin and adamalysin
II	group_7205	0.188	0.974	1	0.091	0.125	0.077	0.042	group_7205	349123.Lreu23DRAFT_4975	9.4e-172	609.4	Lactobacillaceae	pyrD	GO:0003674,GO:0003824,GO:0004152,GO:0005575,GO:0005622,GO:0005623,GO:0005737,GO:0006139,GO:0006206,GO:0006207,GO:0006220,GO:0006221,GO:0006725,GO:0006753,GO:0006793,GO:0006796,GO:0006807,GO:0008150,GO:0008152,GO:0009058,GO:0009112,GO:0009117,GO:0009165,GO:0009218,GO:0009220,GO:0009259,GO:0009260,GO:0009987,GO:0016491,GO:0016627,GO:0016635,GO:0018130,GO:0019438,GO:0019637,GO:0019693,GO:0019856,GO:…	1.3.1.14,1.3.98.1	ko:K00226,ko:K02823,ko:K17828	ko00240,ko01100,map00240,map01100	M00051	R01867,R01869	RC00051	ko00000,ko00001,ko00002,ko01000			iYO844.BSU15540	Bacteria	1TPFV@1239,3F4PJ@33958,4HA5H@91061,COG0167@1,COG0167@2	NA|NA|NA	F	Belongs to the dihydroorotate dehydrogenase family. Type 1 subfamily
II	group_4983	0	0	1	0.091	0.125	0.462	0.208	group_4983	349123.Lreu23DRAFT_4714	5.4e-15	87.8	Lactobacillaceae													Bacteria	1U48Z@1239,2EQR3@1,33IAY@2,3F8JT@33958,4IE0B@91061	NA|NA|NA	S	Protein of unknown function (DUF3278)
II	group_5995	0	0	1	0.091	0.125	0.462	0.208	group_5995	557436.Lreu_1868	2e-28	131	Lactobacillaceae	WQ51_00220			ko:K07729					ko00000,ko03000				Bacteria	1VERT@1239,3F85E@33958,4HNID@91061,COG1476@1,COG1476@2	NA|NA|NA	K	Helix-turn-helix XRE-family like proteins
II	yybR_1	0	0	1	0.091	0.25	0.615	0.292	yybR_1	557436.Lreu_0160	1.5e-36	158.3	Bacteria	hxlR												Bacteria	COG1733@1,COG1733@2	NA|NA|NA	K	regulation of RNA biosynthetic process
II	group_11403	0	0.026	0.833	0.091	0	0	0	group_11403	557436.Lreu_1336	7.1e-50	203.8	Bacteria													Bacteria	COG5263@1,COG5263@2	NA|NA|NA	S	dextransucrase activity
II	group_5622	0.031	0.158	0.8	0.091	0.125	0.308	0	group_5622	557436.Lreu_0391	9.9e-222	775.8	Lactobacillaceae	clcA	GO:0003674,GO:0005215,GO:0005488,GO:0005515,GO:0005575,GO:0005623,GO:0005886,GO:0005887,GO:0006810,GO:0006811,GO:0006812,GO:0006820,GO:0006821,GO:0008150,GO:0008324,GO:0015075,GO:0015077,GO:0015078,GO:0015291,GO:0015297,GO:0015298,GO:0015299,GO:0015318,GO:0015672,GO:0015698,GO:0015706,GO:0016020,GO:0016021,GO:0022804,GO:0022857,GO:0022890,GO:0031224,GO:0031226,GO:0031404,GO:0034220,GO:0042802,GO:…		ko:K03281,ko:K03499					ko00000,ko02000	2.A.38.1,2.A.38.4,2.A.49		iAF1260.b0155,iB21_1397.B21_00153,iBWG_1329.BWG_0148,iE2348C_1286.E2348C_0162,iEC042_1314.EC042_0155,iEC55989_1330.EC55989_0149,iECBD_1354.ECBD_3463,iECDH10B_1368.ECDH10B_0135,iECDH1ME8569_1439.ECDH1ME8569_0149,iECD_1391.ECD_00154,iECIAI1_1343.ECIAI1_0153,iECO103_1326.ECO103_0155,iECSE_1348.ECSE_0156,iECUMN_1333.ECUMN_0152,iECW_1372.ECW_m0152,iEKO11_1354.EKO11_3761,iETEC_1333.ETEC_0151,iEcDH1_136…	Bacteria	1TPX0@1239,3F3MU@33958,4HD2H@91061,COG0038@1,COG0038@2,COG0569@1,COG0569@2	NA|NA|NA	P	chloride
II	group_3832	0	0	0.767	0.091	0	0	0.125	group_3832	525309.HMPREF0494_1205	6.1e-45	186.8	Lactobacillaceae				ko:K07497					ko00000				Bacteria	1TQQY@1239,3F59Y@33958,4HBHG@91061,COG2801@1,COG2801@2	NA|NA|NA	L	PFAM Integrase catalytic region
II	group_3948	0	0.184	1	0	0	0	1	group_3948	557436.Lreu_1011	0	1190.6	Lactobacillaceae													Bacteria	1U6IR@1239,3F76G@33958,4HMS0@91061,COG3012@1,COG3012@2	NA|NA|NA	S	SEC-C Motif Domain Protein
II	group_4381	0.125	0	1	0	0.25	0	0.958	group_4381	349123.Lreu23DRAFT_4814	4.3e-115	421	Lactobacillaceae													Bacteria	1TQXN@1239,3F4Y5@33958,4HBHT@91061,COG5434@1,COG5434@2	NA|NA|NA	M	Protein of unknown function (DUF3737)
II	patB	0.125	0	1	0	0.25	0	0.958	patB	349123.Lreu23DRAFT_4815	1.6e-229	801.6	Lactobacillaceae			4.4.1.8	ko:K14155	ko00270,ko00450,ko01100,ko01110,ko01230,map00270,map00450,map01100,map01110,map01230		R00782,R01286,R02408,R04941	RC00056,RC00069,RC00382,RC00488,RC00710,RC01245,RC02303	ko00000,ko00001,ko01000,ko01007				Bacteria	1TP5G@1239,3F4JX@33958,4H9PE@91061,COG1168@1,COG1168@2	NA|NA|NA	E	Aminotransferase, class I
II	ygaZ_2	0.031	0	1	0	0.25	0.154	0.042	ygaZ_2	349123.Lreu23DRAFT_4840	1.3e-120	439.1	Lactobacillaceae	azlC												Bacteria	1TP8P@1239,3F5PP@33958,4HE6G@91061,COG1296@1,COG1296@2	NA|NA|NA	E	azaleucine resistance protein AzlC
II	group_8925	0	0	1	0	0	0	0	group_8925	557436.Lreu_1259	3.7e-182	644	Lactobacillaceae													Bacteria	1UHXX@1239,29W6X@1,30HS4@2,3F8TA@33958,4ISAB@91061	NA|NA|NA	S	YSIRK type signal peptide
II	group_8932	0	0	1	0	0	0	0.333	group_8932	908339.HMPREF9265_2092	6.3e-11	72.8	Lactobacillaceae													Bacteria	1U7V5@1239,2CI67@1,2ZZHI@2,3FA7T@33958,4IHSJ@91061	NA|NA|NA
II	group_8917	0	0	0.967	0	0	0.077	0	group_8917	557436.Lreu_0969	1.2e-20	104.8	Lactobacillaceae													Bacteria	1U6ZH@1239,29PS9@1,30AQH@2,3F8RU@33958,4IGTS@91061	NA|NA|NA
II	group_60	0	0.158	0.933	0	0.875	0	0	group_60	349123.Lreu23DRAFT_4407	4.9e-251	873.2	Lactobacillaceae													Bacteria	1TQ93@1239,3FB40@33958,4HC0Q@91061,COG3464@1,COG3464@2	NA|NA|NA	L	Transposase
II	group_1011	0.094	0.132	0.933	0	0.375	0.077	0.208	group_1011	349123.Lreu23DRAFT_4324	6.7e-124	449.9	Lactobacillaceae	pnb												Bacteria	1V6AG@1239,3F6YM@33958,4HN5N@91061,COG0778@1,COG0778@2	NA|NA|NA	C	nitroreductase
II	group_11415	0	0.053	0.933	0	0.125	0	0	group_11415	543734.LCABL_10810	8.3e-13	79.3	Lactobacillaceae													Bacteria	1U705@1239,29PSV@1,30AR2@2,3F8SY@33958,4IGUF@91061	NA|NA|NA
II	group_7678	0	0.053	0.933	0	0.125	0	0	group_7678	557436.Lreu_0710	1.4e-141	508.8	Lactobacillaceae													Bacteria	1W54N@1239,2DUF0@1,33QC9@2,3F7TI@33958,4I1B2@91061	NA|NA|NA
II	group_2218	0.75	0	0.933	0	0.125	0	0	group_2218	557436.Lreu_1407	3.7e-84	317.4	Lactobacillaceae	ogt		2.1.1.63	ko:K00567					ko00000,ko01000,ko03400				Bacteria	1VA03@1239,3F6RF@33958,4HETA@91061,COG0350@1,COG0350@2	NA|NA|NA	L	Methyltransferase
II	group_1742	0.281	0	0.933	0	0	0.231	0.042	group_1742	557436.Lreu_1836	1.6e-285	988	Lactobacillaceae													Bacteria	1TQJ0@1239,3FCFJ@33958,4HBGX@91061,COG1288@1,COG1288@2	NA|NA|NA	S	C4-dicarboxylate anaerobic carrier
II	group_10099	0	0	0.933	0	0.5	0	0.042	group_10099	349123.Lreu23DRAFT_3905	1.4e-75	288.9	Lactobacillaceae													Bacteria	1U6W6@1239,2BE7U@1,327YU@2,3F8KV@33958,4IGQB@91061	NA|NA|NA
II	group_11416	0	0	0.933	0	0	0	0.042	group_11416	557436.Lreu_0712	1.7e-81	308.5	Lactobacillaceae													Bacteria	1U8IM@1239,29QRN@1,30BRI@2,3FB0Z@33958,4IIGM@91061	NA|NA|NA
II	group_1500	0	0	0.933	0	0.25	0	0.292	group_1500	557436.Lreu_1683	5e-148	530.4	Lactobacillaceae				ko:K07496					ko00000				Bacteria	1TRNY@1239,3F55P@33958,4HBKP@91061,COG0675@1,COG0675@2	NA|NA|NA	L	transposase, IS605 OrfB family
II	xerC_2	0	0.289	0.9	0	0.125	0.154	0.375	xerC_2	557436.Lreu_0709	2.3e-223	781.2	Lactobacillaceae			3.6.4.12	ko:K16898					ko00000,ko01000,ko03400				Bacteria	1TTJI@1239,3F4IB@33958,4HDG6@91061,COG0582@1,COG0582@2	NA|NA|NA	L	Belongs to the 'phage' integrase family
II	cynR_2	0	0.105	0.9	0	0	0.154	0.958	cynR_2	557436.Lreu_1577	9.8e-158	562.8	Lactobacillaceae													Bacteria	1V1MH@1239,3F527@33958,4HFVE@91061,COG0583@1,COG0583@2	NA|NA|NA	K	LysR substrate binding domain
II	yjmD	0.063	0.079	0.9	0	0.75	0.231	0.292	yjmD	349123.Lreu23DRAFT_4537	7.1e-200	703	Lactobacillaceae	adh		1.1.1.1,1.1.1.14	ko:K00001,ko:K00008	ko00010,ko00040,ko00051,ko00071,ko00350,ko00625,ko00626,ko00830,ko00980,ko00982,ko01100,ko01110,ko01120,ko01130,ko01220,map00010,map00040,map00051,map00071,map00350,map00625,map00626,map00830,map00980,map00982,map01100,map01110,map01120,map01130,map01220	M00014	R00623,R00754,R00875,R01896,R02124,R04805,R04880,R05233,R05234,R06917,R06927,R07105,R08281,R08306,R08310	RC00050,RC00085,RC00087,RC00088,RC00099,RC00102,RC00116,RC00649,RC01734,RC02273	ko00000,ko00001,ko00002,ko01000				Bacteria	1TPIW@1239,3F42F@33958,4HB2G@91061,COG1063@1,COG1063@2	NA|NA|NA	E	alcohol dehydrogenase
II	lexA_2	0	0.026	0.9	0	0.5	0.154	0.083	lexA_2	349123.Lreu23DRAFT_3902	1.3e-122	445.7	Lactobacillaceae			3.4.21.88	ko:K01356		M00729			ko00000,ko00002,ko01000,ko01002,ko03400				Bacteria	1UI59@1239,3F773@33958,4ITAS@91061,COG1974@1,COG1974@2	NA|NA|NA	K	Peptidase S24-like
II	group_11391	0	0	0.9	0	0	0	0	group_11391	1033837.WANG_1127	1.6e-74	285.4	Lactobacillaceae	tnp2												Bacteria	1TQ93@1239,3F4RB@33958,4HC0Q@91061,COG3464@1,COG3464@2	NA|NA|NA	L	PFAM Transposase, IS204 IS1001 IS1096 IS1165
II	tauB	0.656	0.105	0.867	0	0.5	0.231	0	tauB	557436.Lreu_1548	3.3e-161	574.3	Lactobacillaceae	lsa			ko:K06158,ko:K19350	ko02010,map02010				ko00000,ko00001,ko01504,ko02000,ko03012	3.A.1.121			Bacteria	1TNYS@1239,3F53D@33958,4HBFK@91061,COG0488@1,COG0488@2	NA|NA|NA	S	ABC transporter
II	group_387	0.344	0.053	0.867	0	0.375	0.308	0	group_387	557436.Lreu_1062	6.4e-57	226.5	Lactobacillaceae													Bacteria	1VB21@1239,3F898@33958,4HMT8@91061,COG1595@1,COG1595@2	NA|NA|NA	K	DNA-templated transcription, initiation
II	hdcA	0	0.026	0.867	0	0	0	0	hdcA	557436.Lreu_1832	2.9e-184	651	Lactobacillaceae			4.1.1.22	ko:K01590	ko00340,ko01100,ko01110,map00340,map01100,map01110		R01167	RC00299	ko00000,ko00001,ko01000				Bacteria	1VRFF@1239,28HU2@1,2Z80V@2,3F63K@33958,4HT2J@91061	NA|NA|NA	H	Histidine carboxylase PI chain
II	hisS_1	0	0.026	0.867	0	0	0	0	hisS_1	557436.Lreu_1830	1.2e-249	868.6	Lactobacillaceae	hisS		6.1.1.21	ko:K01892	ko00970,map00970	M00359,M00360	R03655	RC00055,RC00523	ko00000,ko00001,ko00002,ko01000,ko01007,ko03016				Bacteria	1TP3D@1239,3F3M3@33958,4HAM2@91061,COG0124@1,COG0124@2	NA|NA|NA	J	histidyl-tRNA synthetase
II	group_5366	0.031	0	0.867	0	0	0	0	group_5366	557436.Lreu_1002	9.4e-126	456.1	Lactobacillaceae				ko:K07482					ko00000				Bacteria	1TWVR@1239,3F5JW@33958,4HCM1@91061,COG2826@1,COG2826@2	NA|NA|NA	L	PFAM Integrase catalytic region
II	aaxC_3	0	0	0.867	0	0	0	0	aaxC_3	557436.Lreu_1833	9.3e-267	925.6	Lactobacillaceae	aaxC	GO:0005575,GO:0005623,GO:0005886,GO:0016020,GO:0044464,GO:0071944		ko:K03758					ko00000,ko02000	2.A.3.2			Bacteria	1TSSB@1239,3F3P5@33958,4HA92@91061,COG0531@1,COG0531@2	NA|NA|NA	E	Arginine ornithine antiporter
II	group_2190	0	0	0.867	0	0	0.077	0.125	group_2190	557436.Lreu_1255	1.1e-183	649	Lactobacillaceae	iolS			ko:K06607					ko00000,ko01000				Bacteria	1TPIY@1239,3F40K@33958,4HA4Q@91061,COG0667@1,COG0667@2	NA|NA|NA	C	Aldo keto reductase
II	group_3593	0	0	0.867	0	0	0	0.042	group_3593	557436.Lreu_1400	1e-87	329.3	Bacilli													Bacteria	1V239@1239,4ITPJ@91061,COG0454@1,COG0456@2	NA|NA|NA	K	Acetyltransferase (GNAT) family
II	group_8933	0	0	0.867	0	0	0	0	group_8933	557436.Lreu_1831	3.3e-97	360.9	Lactobacillaceae													Bacteria	1VVH2@1239,2F2T4@1,33VPA@2,3F84X@33958,4HWRQ@91061	NA|NA|NA	S	Family of unknown function (DUF5449)
II	catM	0	0.5	0.833	0	0	0.769	0.167	catM	557436.Lreu_1899	1.2e-136	492.7	Lactobacillaceae				ko:K02051		M00188			ko00000,ko00002,ko02000	3.A.1.16,3.A.1.17			Bacteria	1UZXK@1239,3F41Q@33958,4HUWT@91061,COG0583@1,COG0583@2	NA|NA|NA	K	Transcriptional regulator
II	group_5458	0	0.026	0.833	0	0	0	0	group_5458	557436.Lreu_1348	2.2e-122	445.3	Lactobacillaceae				ko:K21471					ko00000,ko01000,ko01002,ko01011				Bacteria	1VG0Z@1239,3F50V@33958,4HBE9@91061,COG0791@1,COG0791@2	NA|NA|NA	M	NlpC P60 family protein
II	limB	0	0.026	0.833	0	0	0.154	0.083	limB	557436.Lreu_1404	7.3e-74	283.1	Lactobacillaceae	XK27_00915												Bacteria	1TRBN@1239,3F4KZ@33958,4HBYT@91061,COG2141@1,COG2141@2	NA|NA|NA	C	Luciferase-like monooxygenase
II	group_1029	0	0	0.833	0	0	0	0	group_1029	1033837.WANG_1127	1.2e-80	305.8	Lactobacillaceae	tnp2												Bacteria	1TQ93@1239,3F4RB@33958,4HC0Q@91061,COG3464@1,COG3464@2	NA|NA|NA	L	PFAM Transposase, IS204 IS1001 IS1096 IS1165
II	group_1421	0	0	0.833	0	0	0	0	group_1421	557436.Lreu_1411	5.2e-256	889.8	Lactobacillaceae	gor		1.8.1.7	ko:K00383	ko00480,ko04918,map00480,map04918		R00094,R00115	RC00011	ko00000,ko00001,ko01000				Bacteria	1VTHV@1239,3FC6U@33958,4HV84@91061,COG1249@1,COG1249@2	NA|NA|NA	C	pyridine nucleotide-disulfide oxidoreductase
II	group_3043	0	0	0.833	0	0	0	0	group_3043	557436.Lreu_1343	1.9e-96	358.6	Lactobacillaceae				ko:K07483					ko00000				Bacteria	1V35U@1239,3F3ZK@33958,4HHRN@91061,COG2963@1,COG2963@2	NA|NA|NA	L	Helix-turn-helix domain
II	group_3837	0	0	0.833	0	0	0	0	group_3837	557436.Lreu_1342	1.3e-57	228.8	Lactobacillaceae				ko:K07497					ko00000				Bacteria	1TQQY@1239,3F59Y@33958,4HBHG@91061,COG2801@1,COG2801@2	NA|NA|NA	L	PFAM Integrase catalytic region
II	group_3646	0.063	0.447	0.8	0	0.125	0.077	0.083	group_3646	349123.Lreu23DRAFT_3820	0	1088.2	Lactobacillaceae	narH	GO:0003674,GO:0003824,GO:0005488,GO:0005575,GO:0005623,GO:0005886,GO:0005887,GO:0006082,GO:0006091,GO:0006807,GO:0006950,GO:0006974,GO:0008150,GO:0008152,GO:0008940,GO:0009055,GO:0009061,GO:0009325,GO:0009898,GO:0009987,GO:0015980,GO:0016020,GO:0016021,GO:0016491,GO:0016661,GO:0019645,GO:0022900,GO:0022904,GO:0031224,GO:0031226,GO:0031235,GO:0032991,GO:0033554,GO:0042126,GO:0043436,GO:0044237,GO:…	1.7.5.1	ko:K00371	ko00910,ko01120,ko02020,map00910,map01120,map02020	M00529,M00530,M00804	R00798,R01106,R09497	RC02812	ko00000,ko00001,ko00002,ko01000	5.A.3.1		iAF987.Gmet_1021,iEcE24377_1341.EcE24377A_1376,iEcolC_1368.EcolC_2189	Bacteria	1TRGG@1239,3F4Y8@33958,4HAR2@91061,COG1140@1,COG1140@2	NA|NA|NA	C	4Fe-4S dicluster domain
II	group_3161	0.031	0.132	0.8	0	0	0	0	group_3161	349123.Lreu23DRAFT_3916	1.2e-28	132.1	Lactobacillaceae													Bacteria	1VG8C@1239,2C9NT@1,32ZGB@2,3F749@33958,4HN0V@91061	NA|NA|NA	S	Protein of unknown function (DUF3290)
II	group_3506	0	0.132	0.8	0	0	0	0.125	group_3506	557436.Lreu_0246	5.3e-170	603.6	Lactobacillaceae	glsA	GO:0003674,GO:0003824,GO:0004359,GO:0006082,GO:0006520,GO:0006536,GO:0006537,GO:0006541,GO:0006543,GO:0006807,GO:0008150,GO:0008152,GO:0008652,GO:0009056,GO:0009058,GO:0009063,GO:0009064,GO:0009065,GO:0009084,GO:0009987,GO:0016053,GO:0016054,GO:0016787,GO:0016810,GO:0016811,GO:0019752,GO:0040008,GO:0043436,GO:0043648,GO:0043650,GO:0044237,GO:0044238,GO:0044248,GO:0044249,GO:0044281,GO:0044282,GO:…	3.5.1.2	ko:K01425	ko00220,ko00250,ko00471,ko01100,ko04724,ko04727,ko04964,ko05206,ko05230,map00220,map00250,map00471,map01100,map04724,map04727,map04964,map05206,map05230		R00256,R01579	RC00010,RC02798	ko00000,ko00001,ko01000			iB21_1397.B21_01492,iECBD_1354.ECBD_2118,iECB_1328.ECB_01481,iECD_1391.ECD_01481,iYL1228.KPN_01636,iYO844.BSU02430	Bacteria	1TP64@1239,3F4NW@33958,4H9XA@91061,COG2066@1,COG2066@2	NA|NA|NA	E	Belongs to the glutaminase family
II	group_5188	0.188	0.105	0.8	0	0.375	0.385	0.708	group_5188	349123.Lreu23DRAFT_4624	2.4e-212	744.6	Lactobacillaceae													Bacteria	1TRNU@1239,3FCA6@33958,4HCSX@91061,COG0477@1,COG2814@2	NA|NA|NA	EGP	Major facilitator Superfamily
II	yvyI	0.406	0	0.8	0	0	0.154	0.667	yvyI	1423814.HMPREF0549_0419	2.1e-23	114.4	Lactobacillaceae	manA		5.3.1.8	ko:K01809	ko00051,ko00520,ko01100,ko01110,ko01130,map00051,map00520,map01100,map01110,map01130	M00114	R01819	RC00376	ko00000,ko00001,ko00002,ko01000				Bacteria	1VRGI@1239,3F40I@33958,4HBFW@91061,COG1482@1,COG1482@2	NA|NA|NA	G	mannose-6-phosphate isomerase
II	group_2037	0	0	0.8	0	0	0	0	group_2037	557436.Lreu_1914	8e-163	579.7	Lactobacillaceae	mleP3			ko:K07088					ko00000				Bacteria	1UY4N@1239,3FBIX@33958,4HEPU@91061,COG0679@1,COG0679@2	NA|NA|NA	S	Membrane transport protein
II	group_416	0	0	0.8	0	0	0	0	group_416	334390.LAF_1567	1e-119	436.4	Lactobacillaceae													Bacteria	1TWVR@1239,3F5JW@33958,4HCM1@91061,COG2826@1,COG2826@2	NA|NA|NA	L	PFAM Integrase catalytic region
II	group_4172	0	0	0.8	0	0	0	0	group_4172	748671.LCRIS_01654	9.6e-91	342.8	Lactobacillaceae													Bacteria	1VSP5@1239,3F4FY@33958,4HUK1@91061,COG3266@1,COG3266@2	NA|NA|NA	UW	LPXTG-motif cell wall anchor domain protein
II	group_62	0	0	0.767	0	0	0.077	0	group_62	557436.Lreu_0152	1.4e-86	325.5	Bacteria													Bacteria	COG3464@1,COG3464@2	NA|NA|NA
II	gtfC_1	0	0	0.767	0	0	0	0	gtfC_1	557436.Lreu_1355	1.4e-154	553.1	Bacteria				ko:K21471					ko00000,ko01000,ko01002,ko01011				Bacteria	COG5263@1,COG5263@2	NA|NA|NA	S	dextransucrase activity
II	group_5989	0	0	0.733	0	0	0.077	0.083	group_5989	557436.Lreu_0158	3.1e-256	890.6	Bacilli				ko:K03457					ko00000	2.A.39			Bacteria	1TRAH@1239,4IRPE@91061,COG1457@1,COG1457@2	NA|NA|NA	F	Belongs to the purine-cytosine permease (2.A.39) family
II	xylB_3	0.031	0.105	0.7	0	0.125	0	0.083	xylB_3	557436.Lreu_0422	5.2e-30	136.3	Lactobacillaceae	xylB		2.7.1.12,2.7.1.17	ko:K00851,ko:K00854	ko00030,ko00040,ko01100,ko01110,ko01120,ko01130,ko01200,map00030,map00040,map01100,map01110,map01120,map01130,map01200	M00014	R01639,R01737	RC00002,RC00017,RC00538	ko00000,ko00001,ko00002,ko01000				Bacteria	1TQ1I@1239,3F4R2@33958,4H9W6@91061,COG1070@1,COG1070@2	NA|NA|NA	G	Belongs to the FGGY kinase family
II	frc_1	0	0	0.7	0	0	0	0	frc_1	557436.Lreu_0497	1.2e-84	318.9	Lactobacillaceae													Bacteria	1TP54@1239,3F4GS@33958,4HABI@91061,COG1804@1,COG1804@2	NA|NA|NA	C	Involved in the catabolism of oxalate and in the adapatation to low pH via the induction of the oxalate-dependent acid tolerance response (ATR). Catalyzes the transfer of the CoA moiety from formyl-CoA to oxalate
III	group_8250	0	0.289	0	1	0.75	0.385	0.5	group_8250	349123.Lreu23DRAFT_3483	0	1438.7	Lactobacillaceae			3.2.1.55	ko:K01209	ko00520,map00520		R01762		ko00000,ko00001,ko01000		GH51		Bacteria	1TPM0@1239,3F5KT@33958,4HC24@91061,COG1653@1,COG1653@2	NA|NA|NA	G	Right handed beta helix region
III	xylA	0	0.289	0	1	0.75	0.385	0.5	xylA	349123.Lreu23DRAFT_3486	1.1e-272	945.3	Lactobacillaceae	xylA	GO:0003674,GO:0003824,GO:0005575,GO:0005622,GO:0005623,GO:0005737,GO:0005975,GO:0005996,GO:0008150,GO:0008152,GO:0009045,GO:0009056,GO:0016052,GO:0016853,GO:0016860,GO:0016861,GO:0019321,GO:0019323,GO:0042732,GO:0042843,GO:0044238,GO:0044281,GO:0044282,GO:0044424,GO:0044464,GO:0046365,GO:0071704,GO:1901575	5.3.1.5	ko:K01805	ko00040,ko00051,ko01100,map00040,map00051,map01100		R00878,R01432	RC00376,RC00516	ko00000,ko00001,ko01000			iECO26_1355.ECO26_5036,iHN637.CLJU_RS08960,iPC815.YPO4038	Bacteria	1TQW2@1239,3F5ME@33958,4H9WG@91061,COG2115@1,COG2115@2	NA|NA|NA	G	Belongs to the xylose isomerase family
III	yjmB	0	0.289	0	1	0.75	0.385	0.5	yjmB	349123.Lreu23DRAFT_3482	8.6e-292	1008.8	Lactobacillaceae	xynT			ko:K03292					ko00000	2.A.2			Bacteria	1TRA5@1239,3F49E@33958,4HENT@91061,COG2211@1,COG2211@2	NA|NA|NA	G	MFS/sugar transport protein
III	arsC2	0.344	0	0	1	0.875	0.692	0.042	arsC2	349123.Lreu23DRAFT_4828	2.3e-74	284.6	Lactobacillaceae	arsC	GO:0003674,GO:0003824,GO:0008150,GO:0008152,GO:0008794,GO:0016491,GO:0030611,GO:0030613,GO:0030614,GO:0042221,GO:0046685,GO:0050896,GO:0055114	1.20.4.1	ko:K03741					ko00000,ko01000				Bacteria	1V3JW@1239,3F6GQ@33958,4HH49@91061,COG0394@1,COG0394@2	NA|NA|NA	T	Belongs to the low molecular weight phosphotyrosine protein phosphatase family
III	group_2276	0	0	0	1	0.875	0	0.833	group_2276	349123.Lreu23DRAFT_4551	8.9e-239	832.4	Lactobacillaceae	deoB	GO:0003674,GO:0003824,GO:0005575,GO:0005622,GO:0005623,GO:0005737,GO:0005829,GO:0008973,GO:0016853,GO:0016866,GO:0016868,GO:0044424,GO:0044444,GO:0044464	5.4.2.7	ko:K01839	ko00030,ko00230,map00030,map00230		R01057,R02749	RC00408	ko00000,ko00001,ko01000				Bacteria	1TP70@1239,3F5JI@33958,4H9RU@91061,COG1015@1,COG1015@2	NA|NA|NA	G	Phosphotransfer between the C1 and C5 carbon atoms of pentose
III	group_4041	0	0	0	1	0.875	0.462	0.25	group_4041	349123.Lreu23DRAFT_4898	1.9e-138	498.4	Lactobacillaceae				ko:K07707	ko02020,ko02024,map02020,map02024	M00495			ko00000,ko00001,ko00002,ko02022				Bacteria	1V392@1239,3F3VI@33958,4HHAI@91061,COG3279@1,COG3279@2	NA|NA|NA	K	LytTr DNA-binding domain
III	nagC	0	0.474	0	0.909	0.75	0.385	0.5	nagC	349123.Lreu23DRAFT_3478	1.9e-217	761.5	Lactobacillaceae	xylR												Bacteria	1TQCE@1239,3F540@33958,4HDE3@91061,COG1940@1,COG1940@2	NA|NA|NA	GK	ROK family
III	pgdA	0	0.289	0	0.909	0.75	0.385	0	pgdA	944562.HMPREF9102_1056	6.8e-17	92.8	Lactobacillaceae	pgdA	GO:0005575,GO:0016020	3.5.1.104	ko:K22278					ko00000,ko01000				Bacteria	1V6DN@1239,3F50B@33958,4HEPH@91061,COG0726@1,COG0726@2	NA|NA|NA	G	polysaccharide deacetylase
III	group_10132	0	0	0	0.909	0.75	0	0	group_10132	349123.Lreu23DRAFT_4183	2.4e-86	324.7	Lactobacillaceae	moaC	GO:0002682,GO:0002683,GO:0003674,GO:0003824,GO:0005488,GO:0005515,GO:0005575,GO:0005576,GO:0006732,GO:0006777,GO:0006793,GO:0006796,GO:0006807,GO:0008150,GO:0008152,GO:0009058,GO:0009108,GO:0009605,GO:0009607,GO:0009987,GO:0016043,GO:0016829,GO:0016849,GO:0018130,GO:0019538,GO:0019637,GO:0019720,GO:0022607,GO:0031347,GO:0031348,GO:0034214,GO:0035821,GO:0040007,GO:0042802,GO:0043170,GO:0043207,GO:…	4.6.1.17	ko:K03637	ko00790,ko01100,ko04122,map00790,map01100,map04122		R11372	RC03425	ko00000,ko00001,ko01000				Bacteria	1V3J4@1239,3F65H@33958,4HH39@91061,COG0315@1,COG0315@2	NA|NA|NA	H	Catalyzes the conversion of (8S)-3',8-cyclo-7,8- dihydroguanosine 5'-triphosphate to cyclic pyranopterin monophosphate (cPMP)
III	group_10133	0	0	0	0.909	0.75	0	0	group_10133	349123.Lreu23DRAFT_4185	5.9e-196	689.9	Lactobacillaceae	moaA		4.1.99.22	ko:K03639	ko00790,ko01100,ko04122,map00790,map01100,map04122		R09394	RC03420	ko00000,ko00001,ko01000				Bacteria	1TP89@1239,3F5T2@33958,4HAKQ@91061,COG2896@1,COG2896@2	NA|NA|NA	H	Catalyzes the cyclization of GTP to (8S)-3',8-cyclo-7,8- dihydroguanosine 5'-triphosphate
III	group_8313	0	0	0	0.909	0.75	0	0	group_8313	349123.Lreu23DRAFT_4186	3.7e-57	227.3	Lactobacillaceae	yitW			ko:K02612	ko00360,ko01120,map00360,map01120		R09838	RC02690	ko00000,ko00001				Bacteria	1VCAX@1239,3F9SC@33958,4HNBK@91061,COG2151@1,COG2151@2	NA|NA|NA	S	Pfam:DUF59
III	group_7169	0	0	0.467	0.727	1	0.462	0.083	group_7169	349123.Lreu23DRAFT_4660	4.4e-288	996.5	Lactobacillaceae	zwf	GO:0005575,GO:0005623,GO:0005886,GO:0016020,GO:0044464,GO:0071944	1.1.1.363,1.1.1.49	ko:K00036	ko00030,ko00480,ko01100,ko01110,ko01120,ko01130,ko01200,ko05230,map00030,map00480,map01100,map01110,map01120,map01130,map01200,map05230	M00004,M00006,M00008	R00835,R02736,R10907	RC00001,RC00066	ko00000,ko00001,ko00002,ko01000,ko04147			iIT341.HP1101	Bacteria	1TPYF@1239,3F48G@33958,4HA73@91061,COG0364@1,COG0364@2	NA|NA|NA	G	Catalyzes the oxidation of glucose 6-phosphate to 6- phosphogluconolactone
III	group_1567	0	0.684	0	0.727	1	0	0	group_1567	349123.Lreu23DRAFT_4801	1.5e-88	332	Lactobacillaceae													Bacteria	1V45R@1239,3F7P2@33958,4HQY8@91061,COG0716@1,COG0716@2	NA|NA|NA	C	Flavodoxin
III	group_2638	0	0	0	0.727	0.875	0.308	0.375	group_2638	349123.Lreu23DRAFT_4901	3.3e-132	477.6	Lactobacillaceae	comA	GO:0003674,GO:0003824,GO:0005215,GO:0005319,GO:0005575,GO:0005623,GO:0005886,GO:0006810,GO:0006869,GO:0008150,GO:0010876,GO:0015399,GO:0015405,GO:0016020,GO:0016462,GO:0016787,GO:0016817,GO:0016818,GO:0016887,GO:0017111,GO:0022804,GO:0022857,GO:0033036,GO:0034040,GO:0042623,GO:0042626,GO:0043492,GO:0044464,GO:0051179,GO:0051234,GO:0055085,GO:0071702,GO:0071944		ko:K06147,ko:K06148,ko:K12292,ko:K20344	ko02010,ko02020,ko02024,map02010,map02020,map02024				ko00000,ko00001,ko01000,ko02000	3.A.1,3.A.1.106,3.A.1.109,3.A.1.112,3.A.1.112.1,3.A.1.21			Bacteria	1V77J@1239,3F3QF@33958,4HAX2@91061,COG2274@1,COG2274@2	NA|NA|NA	V	ABC-type bacteriocin lantibiotic exporters, contain an N-terminal double-glycine peptidase domain
III	group_3197	0	0	0.433	0.636	1	0.077	0.625	group_3197	349123.Lreu23DRAFT_4455	0	1068.1	Lactobacillaceae	sfcA	GO:0000166,GO:0003674,GO:0003824,GO:0005488,GO:0006091,GO:0006113,GO:0008150,GO:0008152,GO:0009987,GO:0015980,GO:0016829,GO:0016830,GO:0016831,GO:0030145,GO:0036094,GO:0043167,GO:0043169,GO:0043464,GO:0044237,GO:0046872,GO:0046914,GO:0048037,GO:0050662,GO:0051287,GO:0055114,GO:0097159,GO:1901265,GO:1901363	1.1.1.38,4.1.1.101	ko:K00027,ko:K22212	ko00620,ko01120,ko01200,ko02020,map00620,map01120,map01200,map02020		R00214,R11074	RC00105,RC00282	ko00000,ko00001,ko01000				Bacteria	1TPJ3@1239,3F3RH@33958,4HBF1@91061,COG0281@1,COG0281@2	NA|NA|NA	C	Malic enzyme
III	group_2287	0	0.026	0	0.636	1	0.462	0.125	group_2287	349123.Lreu23DRAFT_4711	2.2e-108	398.3	Lactobacillaceae													Bacteria	1VEKB@1239,3F6AB@33958,4HNIW@91061,COG1476@1,COG1476@2	NA|NA|NA	K	Helix-turn-helix domain
III	group_1579	0.531	0	0.067	0.545	1	0.154	0.5	group_1579	349123.Lreu23DRAFT_5165	0	1248.8	Lactobacillaceae	lacS			ko:K03292,ko:K11104,ko:K16209					ko00000,ko02000	2.A.2,2.A.2.1,2.A.2.2			Bacteria	1TRA5@1239,3F3P7@33958,4HCDS@91061,COG2190@1,COG2190@2,COG2211@1,COG2211@2	NA|NA|NA	G	Transporter
III	group_867	0.125	0.105	0.033	0.545	0.875	0.077	0.333	group_867	349123.Lreu23DRAFT_3915	7.3e-115	419.9	Lactobacillaceae	yviA												Bacteria	1TPNF@1239,3FC4B@33958,4HIDY@91061,COG2323@1,COG2323@2	NA|NA|NA	S	Protein of unknown function (DUF421)
III	group_1412	0.125	0	0.467	0.364	1	0.154	0.083	group_1412	349123.Lreu23DRAFT_3781	2.4e-127	461.5	Lactobacillaceae	nagB	GO:0005575,GO:0005622,GO:0005623,GO:0005737,GO:0005829,GO:0006040,GO:0008150,GO:0008152,GO:0044424,GO:0044444,GO:0044464,GO:0071704,GO:1901135	3.1.1.31,3.5.99.6	ko:K01057,ko:K02564	ko00030,ko00520,ko01100,ko01110,ko01120,ko01130,ko01200,map00030,map00520,map01100,map01110,map01120,map01130,map01200	M00004,M00006,M00008	R00765,R02035	RC00163,RC00537	ko00000,ko00001,ko00002,ko01000				Bacteria	1TP10@1239,3F3NR@33958,4HAG4@91061,COG0363@1,COG0363@2	NA|NA|NA	G	Catalyzes the reversible isomerization-deamination of glucosamine 6-phosphate (GlcN6P) to form fructose 6-phosphate (Fru6P) and ammonium ion
III	group_5075	0.5	0.026	0.033	0.364	0.875	0.692	0.458	group_5075	349123.Lreu23DRAFT_4264	3.3e-310	1070.1	Lactobacillaceae	prfC	GO:0003674,GO:0003676,GO:0003723,GO:0003747,GO:0005488,GO:0005575,GO:0005622,GO:0005623,GO:0005737,GO:0005829,GO:0006412,GO:0006415,GO:0006518,GO:0006807,GO:0008079,GO:0008135,GO:0008150,GO:0008152,GO:0009058,GO:0009059,GO:0009987,GO:0010467,GO:0016043,GO:0016150,GO:0019538,GO:0022411,GO:0032984,GO:0034641,GO:0034645,GO:0043043,GO:0043170,GO:0043603,GO:0043604,GO:0043624,GO:0043933,GO:0044237,GO:…		ko:K02837,ko:K07133					ko00000,ko03012				Bacteria	1TPYT@1239,3F489@33958,4HADS@91061,COG4108@1,COG4108@2	NA|NA|NA	J	Increases the formation of ribosomal termination complexes and stimulates activities of RF-1 and RF-2. It binds guanine nucleotides and has strong preference for UGA stop codons. It may interact directly with the ribosome. The stimulation of RF- 1 and RF-2 is significantly reduced by GTP and GDP, but not by GMP
III	padC	0	0.316	0	0.364	1	0	1	padC	349123.Lreu23DRAFT_4795	1.1e-29	135.2	Lactobacillaceae	padC			ko:K13727					ko00000,ko01000				Bacteria	1UY0X@1239,3F4P4@33958,4HAN3@91061,COG3479@1,COG3479@2	NA|NA|NA	Q	Phenolic acid decarboxylase
III	group_2744	0	0	0	0.364	0.875	0.385	1	group_2744	349123.Lreu23DRAFT_3802	1.5e-141	508.8	Lactobacillaceae	fecE		3.6.3.34	ko:K02013,ko:K09817	ko02010,map02010	M00240,M00242			ko00000,ko00001,ko00002,ko01000,ko02000	3.A.1.14,3.A.1.15.3,3.A.1.15.5			Bacteria	1UYT8@1239,3FC3C@33958,4HE1M@91061,COG1120@1,COG1120@2	NA|NA|NA	HP	AAA domain, putative AbiEii toxin, Type IV TA system
III	group_10129	0	0	0	0.273	0.875	0.077	0.583	group_10129	349123.Lreu23DRAFT_4141	6.4e-145	520	Lactobacillaceae													Bacteria	1V775@1239,28KYP@1,2ZAE6@2,3F6AR@33958,4HMWB@91061	NA|NA|NA	S	Domain of unknown function DUF1829
III	group_4277	0	0	0	0.273	0.875	0.077	0.375	group_4277	349123.Lreu23DRAFT_4142	3.1e-59	234.2	Lactobacillaceae													Bacteria	1U7V0@1239,29QC5@1,30BBE@2,3FA7M@33958,4IHSF@91061	NA|NA|NA
III	rfbC	0.688	0.421	0	0.182	0.75	0.385	0.583	rfbC	349123.Lreu23DRAFT_4270	7.1e-109	399.8	Lactobacillaceae	rfbC		5.1.3.13	ko:K01790	ko00521,ko00523,ko01130,map00521,map00523,map01130	M00793	R06514	RC01531	ko00000,ko00001,ko00002,ko01000				Bacteria	1TRVB@1239,3F4FN@33958,4HFQB@91061,COG1898@1,COG1898@2	NA|NA|NA	M	Catalyzes the epimerization of the C3' and C5'positions of dTDP-6-deoxy-D-xylo-4-hexulose, forming dTDP-6-deoxy-L-lyxo-4- hexulose
III	group_1665	0.063	0.421	0.433	0.091	0.75	0.154	0.167	group_1665	349123.Lreu23DRAFT_4686	0	1217.2	Lactobacillaceae	ysaB			ko:K02004,ko:K19084	ko02010,ko02020,map02010,map02020	M00258,M00731,M00737			ko00000,ko00001,ko00002,ko02000	3.A.1,3.A.1.134			Bacteria	1TR2D@1239,3F45H@33958,4HAZG@91061,COG0577@1,COG0577@2	NA|NA|NA	V	FtsX-like permease family
III	group_7074	0.375	0.263	0.233	0.091	0.75	0.385	0.083	group_7074	349123.Lreu23DRAFT_3709	0	1206	Lactobacillaceae	uvrC			ko:K03703	ko03420,map03420				ko00000,ko00001,ko03400				Bacteria	1TP4B@1239,3F3MY@33958,4H9QH@91061,COG0322@1,COG0322@2	NA|NA|NA	L	The UvrABC repair system catalyzes the recognition and processing of DNA lesions. UvrC both incises the 5' and 3' sides of the lesion. The N-terminal half is responsible for the 3' incision and the C-terminal half is responsible for the 5' incision
III	group_1000	0.125	0.553	0.067	0.091	0.875	0.077	0	group_1000	349123.Lreu23DRAFT_3769	0	2314.3	Lactobacillaceae	snf		2.7.11.1	ko:K08282					ko00000,ko01000				Bacteria	1TPFZ@1239,3F52K@33958,4HAIF@91061,COG0553@1,COG0553@2	NA|NA|NA	KL	domain protein
III	group_675	0.25	0	0.533	0	0.875	0.231	0.125	group_675	349123.Lreu23DRAFT_4542	2.4e-212	744.6	Lactobacillaceae	cytX			ko:K03457					ko00000	2.A.39			Bacteria	1TTBN@1239,3F4YG@33958,4HA3B@91061,COG1457@1,COG1457@2	NA|NA|NA	U	Belongs to the purine-cytosine permease (2.A.39) family
III	group_3453	0.094	0.342	0.033	0	0.75	0.692	0.625	group_3453	349123.Lreu23DRAFT_4483	1.5e-180	638.6	Lactobacillaceae	hemH	GO:0003674,GO:0003824,GO:0004325,GO:0006725,GO:0006778,GO:0006779,GO:0006783,GO:0006807,GO:0008150,GO:0008152,GO:0009058,GO:0009987,GO:0016829,GO:0018130,GO:0019438,GO:0033013,GO:0033014,GO:0034641,GO:0042168,GO:0042440,GO:0044237,GO:0044249,GO:0044271,GO:0046148,GO:0046483,GO:0051186,GO:0051188,GO:0071704,GO:1901360,GO:1901362,GO:1901564,GO:1901566,GO:1901576	4.99.1.1,4.99.1.9	ko:K01772	ko00860,ko01100,ko01110,map00860,map01100,map01110	M00121	R00310,R11329	RC01012	ko00000,ko00001,ko00002,ko01000				Bacteria	1TPKF@1239,3F4VU@33958,4HAYG@91061,COG0276@1,COG0276@2	NA|NA|NA	H	Catalyzes the ferrous insertion into protoporphyrin IX
III	group_4251	0	0	0	0	0.75	0.077	0	group_4251	349123.Lreu23DRAFT_3774	1e-75	289.3	Bacilli	luxA	GO:0005575,GO:0005622,GO:0005623,GO:0005737,GO:0005829,GO:0044424,GO:0044444,GO:0044464											Bacteria	1TQWJ@1239,4HBMR@91061,COG2141@1,COG2141@2	NA|NA|NA	C	COG2141 Coenzyme F420-dependent N5,N10-methylene tetrahydromethanopterin reductase and related flavin-dependent oxidoreductases
IV	group_6134	0.094	0.737	0.5	1	0.625	0	0	group_6134	349123.Lreu23DRAFT_4917	0	1562.7	Lactobacillaceae	mapA		2.4.1.8	ko:K00691	ko00500,ko01100,map00500,map01100		R01555	RC00049	ko00000,ko00001,ko01000		GH65		Bacteria	1TQMB@1239,3F3PG@33958,4HAVB@91061,COG1554@1,COG1554@2	NA|NA|NA	G	hydrolase, family 65, central catalytic
IV	group_5207	0	1	0.467	1	0.75	0	0	group_5207	349123.Lreu23DRAFT_4923	0	1149.4	Lactobacillaceae	glpQ		3.1.4.46	ko:K01126	ko00564,map00564		R01030,R01470	RC00017,RC00425	ko00000,ko00001,ko01000				Bacteria	1UGF1@1239,3FC1C@33958,4HBM4@91061,COG0584@1,COG0584@2,COG4781@1,COG4781@2	NA|NA|NA	C	Membrane domain of glycerophosphoryl diester phosphodiesterase
IV	group_7189	0	1	0.467	1	0.75	0	0	group_7189	349123.Lreu23DRAFT_4922	1.4e-47	195.3	Lactobacillaceae			1.14.12.17	ko:K05916	ko05132,map05132				ko00000,ko00001,ko01000				Bacteria	1VMWU@1239,3F7JW@33958,4HR9U@91061,COG1917@1,COG1917@2	NA|NA|NA	S	Cupin 2, conserved barrel domain protein
IV	group_5105	0	1	0	1	0.75	0	0	group_5105	349123.Lreu23DRAFT_3314	2.1e-63	248.1	Lactobacillaceae													Bacteria	1VBFY@1239,3F8MN@33958,4IGQQ@91061,COG1942@1,COG1942@2	NA|NA|NA	S	macrophage migration inhibitory factor
IV	yybR	0	1	0	1	0.75	0	0	yybR	349123.Lreu23DRAFT_3313	2.8e-66	257.7	Lactobacillaceae													Bacteria	1VBKC@1239,3F782@33958,4IFXG@91061,COG1733@1,COG1733@2	NA|NA|NA	K	HxlR-like helix-turn-helix
IV	group_5227	0	0.842	0	1	1	0.615	0	group_5227	349123.Lreu23DRAFT_5139	1.9e-288	997.7	Lactobacillaceae													Bacteria	1UI3G@1239,3FBVI@33958,4ISC1@91061,COG3118@1,COG3118@2	NA|NA|NA	O	Arylsulfotransferase (ASST)
IV	group_7137	0.438	0.868	0.2	0.818	0.75	0	0	group_7137	349123.Lreu23DRAFT_4405	3.3e-118	431	Lactobacillaceae	rplC	GO:0000027,GO:0003674,GO:0003735,GO:0005198,GO:0005575,GO:0005622,GO:0005623,GO:0005737,GO:0005829,GO:0005840,GO:0005886,GO:0006412,GO:0006518,GO:0006807,GO:0006996,GO:0008150,GO:0008152,GO:0009058,GO:0009059,GO:0009893,GO:0009987,GO:0010467,GO:0010468,GO:0010604,GO:0010628,GO:0015934,GO:0016020,GO:0016043,GO:0019219,GO:0019222,GO:0019538,GO:0022607,GO:0022613,GO:0022618,GO:0022625,GO:0022626,GO:…		ko:K02906	ko03010,map03010	M00178,M00179			br01610,ko00000,ko00001,ko00002,ko03011				Bacteria	1TPFT@1239,3F45I@33958,4HAEN@91061,COG0087@1,COG0087@2	NA|NA|NA	J	One of the primary rRNA binding proteins, it binds directly near the 3'-end of the 23S rRNA, where it nucleates assembly of the 50S subunit
IV	group_480	0.438	0.947	0.033	0.818	0	0	0.125	group_480	349123.Lreu23DRAFT_3783	1.1e-96	359.4	Lactobacillaceae													Bacteria	1VQ4B@1239,2A8RI@1,30XU8@2,3F4H8@33958,4IJHJ@91061	NA|NA|NA
IV	group_2063	0	0.921	0.433	0.727	0.625	0	0	group_2063	349123.Lreu23DRAFT_4928	1.3e-97	362.8	Lactobacillaceae													Bacteria	1W566@1239,2CG78@1,2ZKRC@2,3F6AU@33958,4I124@91061	NA|NA|NA
IV	group_2814	0	0.921	0	0.636	0.875	0.385	0.542	group_2814	349123.Lreu23DRAFT_4712	6.6e-50	203	Lactobacillaceae													Bacteria	1U6KR@1239,29PRG@1,30AFQ@2,3F846@33958,4IGDH@91061	NA|NA|NA
IV	group_413	0.656	0.711	0	0.545	0.125	0	0.083	group_413	349123.Lreu23DRAFT_5009	1.3e-173	615.5	Lactobacillaceae													Bacteria	1TRSF@1239,3F4DZ@33958,4HCMP@91061,COG2826@1,COG2826@2	NA|NA|NA	L	Transposase and inactivated derivatives, IS30 family DNA replication, recombination, and repair
IV	fldZ	0	0.868	0	0.455	0.25	0	0	fldZ	575594.ACOH01000011_gene461	6.4e-168	596.7	Lactobacillaceae	yqiG												Bacteria	1TPM6@1239,3F3UQ@33958,4HAS5@91061,COG1902@1,COG1902@2	NA|NA|NA	C	Oxidoreductase
IV	group_1136	0.344	0.974	0.467	0.364	0.375	0	0	group_1136	557436.Lreu_1841	7.9e-138	496.5	Lactobacillaceae													Bacteria	1VSYU@1239,3F4J2@33958,4HU15@91061,COG4814@1,COG4814@2	NA|NA|NA	S	Alpha beta hydrolase
IV	group_1735	0	0.842	0.033	0.364	0.25	0	0	group_1735	557436.Lreu_1836	9.3e-281	972.2	Lactobacillaceae													Bacteria	1TQJ0@1239,3FCFJ@33958,4HBGX@91061,COG1288@1,COG1288@2	NA|NA|NA	S	C4-dicarboxylate anaerobic carrier
IV	group_5675	0.094	0.763	0.033	0.364	0.25	0	0.25	group_5675	349123.Lreu23DRAFT_4371	1.6e-140	505.4	Lactobacillaceae													Bacteria	1TRQC@1239,3F4FH@33958,4HD7P@91061,COG1028@1,COG1028@2	NA|NA|NA	IQ	reductase
IV	group_1756	0	0.737	0.033	0.182	0.75	0	0	group_1756	349123.Lreu23DRAFT_3320	3.5e-117	427.6	Lactobacillaceae													Bacteria	1U5V7@1239,29NYS@1,309WV@2,3F6J8@33958,4IFIU@91061	NA|NA|NA
IV	group_923	0	0.737	0.033	0.182	0.25	0.308	0.75	group_923	349123.Lreu23DRAFT_4703	5.3e-57	227.3	Bacteria			2.1.1.72	ko:K03427					ko00000,ko01000,ko02048				Bacteria	COG4942@1,COG4942@2	NA|NA|NA	D	peptidase
IV	group_4249	0.031	0.974	0	0.182	0.25	0.462	0.833	group_4249	349123.Lreu23DRAFT_3666	5.5e-250	869.8	Lactobacillaceae	lysA		4.1.1.19,4.1.1.20	ko:K01585,ko:K01586	ko00300,ko00330,ko01100,ko01110,ko01120,ko01130,ko01230,map00300,map00330,map01100,map01110,map01120,map01130,map01230	M00016,M00133,M00525,M00526,M00527	R00451,R00566	RC00299	ko00000,ko00001,ko00002,ko01000			iHN637.CLJU_RS18870	Bacteria	1TPE9@1239,3F3VJ@33958,4H9XW@91061,COG0019@1,COG0019@2	NA|NA|NA	E	Specifically catalyzes the decarboxylation of meso- diaminopimelate (meso-DAP) to L-lysine
IV	group_4808	0.156	0.789	0.567	0.091	0.25	0	0.042	group_4808	557436.Lreu_0345	8.9e-226	789.3	Lactobacillaceae	proA	GO:0003674,GO:0003824,GO:0004350,GO:0005488,GO:0005515,GO:0005575,GO:0005622,GO:0005623,GO:0005737,GO:0005829,GO:0006082,GO:0006520,GO:0006560,GO:0006561,GO:0006807,GO:0008150,GO:0008152,GO:0008652,GO:0009058,GO:0009064,GO:0009084,GO:0009987,GO:0016053,GO:0016491,GO:0016620,GO:0016903,GO:0017144,GO:0018130,GO:0019752,GO:0042802,GO:0043436,GO:0044237,GO:0044238,GO:0044249,GO:0044281,GO:0044283,GO:…	1.2.1.41	ko:K00147	ko00330,ko00332,ko01100,ko01110,ko01130,ko01230,map00330,map00332,map01100,map01110,map01130,map01230	M00015	R03313	RC00684	ko00000,ko00001,ko00002,ko01000			iB21_1397.B21_00243,iECBD_1354.ECBD_3376,iECB_1328.ECB_00240,iECD_1391.ECD_00240,iLJ478.TM0293,iYL1228.KPN_00280,iYO844.BSU13130	Bacteria	1TQ9V@1239,3F3W7@33958,4HB7B@91061,COG0014@1,COG0014@2	NA|NA|NA	E	Catalyzes the NADPH-dependent reduction of L-glutamate 5-phosphate into L-glutamate 5-semialdehyde and phosphate. The product spontaneously undergoes cyclization to form 1-pyrroline-5- carboxylate
IV	group_4591	0.469	0.921	0.367	0.091	0.375	0	0.125	group_4591	349123.Lreu23DRAFT_3046	7.6e-188	662.9	Lactobacillaceae	cbh		3.5.1.24	ko:K01442	ko00120,ko00121,ko01100,map00120,map00121,map01100		R02797,R03975,R03977,R04486,R04487,R05835	RC00090,RC00096	ko00000,ko00001,ko01000				Bacteria	1TPZS@1239,3F4NH@33958,4HC4Y@91061,COG3049@1,COG3049@2	NA|NA|NA	M	Linear amide C-N hydrolase, choloylglycine hydrolase family protein
IV	group_2257	0	0.737	0	0.091	0	0.308	0.667	group_2257	349123.Lreu23DRAFT_3664	2e-161	575.1	Lactobacillaceae	dapF	GO:0003674,GO:0003824,GO:0005575,GO:0005622,GO:0005623,GO:0005737,GO:0005829,GO:0006082,GO:0006520,GO:0006553,GO:0006807,GO:0008150,GO:0008152,GO:0008652,GO:0008837,GO:0009058,GO:0009066,GO:0009067,GO:0009085,GO:0009089,GO:0009987,GO:0016053,GO:0016853,GO:0016854,GO:0016855,GO:0019752,GO:0036361,GO:0043436,GO:0043648,GO:0044237,GO:0044238,GO:0044249,GO:0044281,GO:0044283,GO:0044424,GO:0044444,GO:…	5.1.1.7	ko:K01778	ko00300,ko01100,ko01110,ko01120,ko01130,ko01230,map00300,map01100,map01110,map01120,map01130,map01230	M00016,M00525,M00527	R02735	RC00302	ko00000,ko00001,ko00002,ko01000				Bacteria	1TPMN@1239,3F4F7@33958,4HBH4@91061,COG0253@1,COG0253@2	NA|NA|NA	E	Catalyzes the stereoinversion of LL-2,6- diaminoheptanedioate (L,L-DAP) to meso-diaminoheptanedioate (meso- DAP), a precursor of L-lysine and an essential component of the bacterial peptidoglycan
IV	group_5132	0	0.737	0	0.091	0.125	0.308	0.667	group_5132	349123.Lreu23DRAFT_3668	4.2e-222	776.9	Lactobacillaceae	hipO	GO:0003674,GO:0003824,GO:0006082,GO:0006520,GO:0006553,GO:0006807,GO:0008150,GO:0008152,GO:0008652,GO:0009058,GO:0009066,GO:0009067,GO:0009085,GO:0009089,GO:0009987,GO:0016053,GO:0016787,GO:0016810,GO:0016811,GO:0019213,GO:0019752,GO:0019877,GO:0043436,GO:0043648,GO:0043650,GO:0044237,GO:0044238,GO:0044249,GO:0044281,GO:0044283,GO:0046394,GO:0046451,GO:0050118,GO:0071704,GO:1901564,GO:1901566,GO:…	3.5.1.47	ko:K05823,ko:K21613	ko00300,ko01100,ko01110,ko01230,map00300,map01100,map01110,map01230	M00525	R02733	RC00064,RC00300	ko00000,ko00001,ko00002,ko01000,ko01002				Bacteria	1TPD7@1239,3F419@33958,4H9SG@91061,COG1473@1,COG1473@2	NA|NA|NA	E	Catalyzes the conversion of N-acetyl-diaminopimelate to diaminopimelate and acetate
IV	group_194	0.188	0.868	0.533	0	0.125	0	0	group_194	349123.Lreu23DRAFT_4115	1.4e-65	255.8	Bacteria			2.1.1.72,3.1.21.3	ko:K01154,ko:K02014,ko:K03933,ko:K07316					ko00000,ko01000,ko02000,ko02048	1.B.14	AA10,CBM73		Bacteria	COG1629@1,COG1629@2,COG2189@1,COG2189@2,COG4932@1,COG4932@2	NA|NA|NA	L	Belongs to the N(4) N(6)-methyltransferase family
IV	group_1276	0	0.842	0.467	0	0.125	0.231	0	group_1276	557436.Lreu_1256	2e-100	371.7	Lactobacillaceae	tagE		2.4.1.52	ko:K00712					ko00000,ko01000,ko01003		GT4		Bacteria	1UZU7@1239,3FC17@33958,4H9N9@91061,COG0438@1,COG0438@2	NA|NA|NA	M	Glycosyl transferases group 1
IV	group_935	0	0.711	0.433	0	0	0	0	group_935	1235801.C822_00666	6.7e-150	536.6	Lactobacillaceae													Bacteria	1TQEG@1239,3F43M@33958,4HD6M@91061,COG2801@1,COG2801@2	NA|NA|NA	L	hmm pf00665
IV	group_7018	0.281	0.868	0.367	0	0.375	0	0.083	group_7018	349123.Lreu23DRAFT_3203	0	1300.4	Lactobacillaceae	parE	GO:0003674,GO:0003824,GO:0003916,GO:0003918,GO:0005575,GO:0006139,GO:0006259,GO:0006265,GO:0006725,GO:0006807,GO:0006996,GO:0007059,GO:0008094,GO:0008150,GO:0008152,GO:0009295,GO:0009987,GO:0016043,GO:0016462,GO:0016787,GO:0016817,GO:0016818,GO:0016853,GO:0016887,GO:0017111,GO:0034335,GO:0034641,GO:0042623,GO:0043170,GO:0044237,GO:0044238,GO:0044260,GO:0046483,GO:0051276,GO:0061505,GO:0071103,GO:…	5.99.1.3	ko:K02470,ko:K02622					ko00000,ko01000,ko02048,ko03032,ko03036,ko03400				Bacteria	1TQCF@1239,3F430@33958,4H9UC@91061,COG0187@1,COG0187@2	NA|NA|NA	L	Topoisomerase IV is essential for chromosome segregation. It relaxes supercoiled DNA. Performs the decatenation events required during the replication of a circular DNA molecule
IV	group_3081	0	1	0.067	0	0	0	1	group_3081	575594.ACOH01000027_gene70	2.4e-90	338.6	Lactobacillaceae													Bacteria	1TT38@1239,3F4C9@33958,4HCE2@91061,COG3382@1,COG3382@2	NA|NA|NA	S	B3 4 domain
IV	group_438	0	0.921	0.067	0	0	0	0	group_438	557436.Lreu_1670	4.5e-180	637.1	Lactobacillaceae			1.6.5.5	ko:K00344					ko00000,ko01000				Bacteria	1TZGF@1239,3FC43@33958,4HEDQ@91061,COG0604@1,COG0604@2	NA|NA|NA	C	Zinc-binding dehydrogenase
IV	group_8905	0	0.895	0.067	0	0	0	0.125	group_8905	525309.HMPREF0494_1549	8.9e-83	313.2	Lactobacillaceae													Bacteria	1V6JC@1239,3F58C@33958,4IF0F@91061,COG1309@1,COG1309@2	NA|NA|NA	K	Bacterial regulatory proteins, tetR family
IV	group_8906	0	0.895	0.067	0	0	0	0.125	group_8906	525309.HMPREF0494_1551	1.4e-165	589	Lactobacillaceae													Bacteria	1TQB7@1239,3F4Q7@33958,4HAQT@91061,COG0846@1,COG0846@2	NA|NA|NA	K	COG COG0846 NAD-dependent protein deacetylases, SIR2 family
IV	group_6025	0	0.842	0.067	0	0	0	0	group_6025	525309.HMPREF0494_1550	3.8e-77	294.7	Lactobacillaceae													Bacteria	1V192@1239,3F52D@33958,4IQTP@91061,COG0846@1,COG0846@2	NA|NA|NA	K	NAD-dependent lysine deacetylase and desuccinylase that specifically removes acetyl and succinyl groups on target proteins. Modulates the activities of several proteins which are inactive in their acylated form
IV	group_1120	0.031	0.789	0.067	0	0	0.077	0	group_1120	349123.Lreu23DRAFT_4632	0	1260.7	Lactobacillaceae	tetP			ko:K02355					ko00000,ko03012,ko03029				Bacteria	1TPQH@1239,3F4B4@33958,4HAS9@91061,COG0480@1,COG0480@2	NA|NA|NA	J	elongation factor G
IV	group_7196	0.063	1	0.033	0	0.25	0	0	group_7196	557436.Lreu_0116	5e-207	726.9	Lactobacillaceae	guaB	GO:0003674,GO:0003824,GO:0003938,GO:0005488,GO:0005515,GO:0005575,GO:0005622,GO:0005623,GO:0005737,GO:0005829,GO:0006139,GO:0006163,GO:0006164,GO:0006183,GO:0006725,GO:0006753,GO:0006793,GO:0006796,GO:0006807,GO:0008150,GO:0008152,GO:0009058,GO:0009116,GO:0009117,GO:0009119,GO:0009141,GO:0009142,GO:0009144,GO:0009145,GO:0009150,GO:0009152,GO:0009163,GO:0009165,GO:0009199,GO:0009201,GO:0009205,GO:…	1.1.1.205	ko:K00088	ko00230,ko00983,ko01100,ko01110,map00230,map00983,map01100,map01110	M00050	R01130,R08240	RC00143,RC02207	ko00000,ko00001,ko00002,ko01000,ko04147			iAPECO1_1312.APECO1_4018,iECABU_c1320.ECABU_c28100,iECP_1309.ECP_2510,iECSF_1327.ECSF_2349,iUTI89_1310.UTI89_C2826,ic_1306.c3027	Bacteria	1TNZ1@1239,3F3XN@33958,4H9V3@91061,COG0516@1,COG0516@2	NA|NA|NA	F	Catalyzes the irreversible NADPH-dependent deamination of GMP to IMP. It functions in the conversion of nucleobase, nucleoside and nucleotide derivatives of G to A nucleotides, and in maintaining the intracellular balance of A and G nucleotides
IV	group_3592	0.188	0.947	0.033	0	0	0	0.458	group_3592	557436.Lreu_1400	1.4e-92	345.5	Bacilli													Bacteria	1V239@1239,4ITPJ@91061,COG0454@1,COG0456@2	NA|NA|NA	K	Acetyltransferase (GNAT) family
IV	group_3153	0.469	0.921	0.033	0	0.5	0.077	0.5	group_3153	1203076.CAKF01000022_gene645	1.4e-19	102.1	Lactobacillaceae													Bacteria	1VMY1@1239,3F814@33958,4HRA4@91061,COG1396@1,COG1396@2	NA|NA|NA	K	Helix-turn-helix XRE-family like proteins
IV	group_3179	0.063	0.868	0.033	0	0.125	0	0	group_3179	349123.Lreu23DRAFT_4112	4.5e-166	590.5	Lactobacillaceae	glsA	GO:0003674,GO:0003824,GO:0004359,GO:0006082,GO:0006520,GO:0006536,GO:0006537,GO:0006541,GO:0006543,GO:0006807,GO:0008150,GO:0008152,GO:0008652,GO:0009056,GO:0009058,GO:0009063,GO:0009064,GO:0009065,GO:0009084,GO:0009987,GO:0016053,GO:0016054,GO:0016787,GO:0016810,GO:0016811,GO:0019752,GO:0040008,GO:0043436,GO:0043648,GO:0043650,GO:0044237,GO:0044238,GO:0044248,GO:0044249,GO:0044281,GO:0044282,GO:…	3.5.1.2	ko:K01425	ko00220,ko00250,ko00471,ko01100,ko04724,ko04727,ko04964,ko05206,ko05230,map00220,map00250,map00471,map01100,map04724,map04727,map04964,map05206,map05230		R00256,R01579	RC00010,RC02798	ko00000,ko00001,ko01000			iB21_1397.B21_01492,iECBD_1354.ECBD_2118,iECB_1328.ECB_01481,iECD_1391.ECD_01481,iYL1228.KPN_01636,iYO844.BSU02430	Bacteria	1TP64@1239,3F4NW@33958,4H9XA@91061,COG2066@1,COG2066@2	NA|NA|NA	E	Belongs to the glutaminase family
IV	group_4949	0	0.842	0.033	0	0	0.231	0	group_4949	1423724.BAMM01000001_gene104	3.8e-18	97.8	Lactobacillaceae													Bacteria	1U76Z@1239,29PY1@1,30AWF@2,3F921@33958,4IH1T@91061	NA|NA|NA
IV	group_5576	0.344	0.711	0.033	0	0.125	0	0.083	group_5576	349123.Lreu23DRAFT_3042	5.5e-270	936.4	Lactobacillaceae	glnPH2			ko:K02029,ko:K02030		M00236			ko00000,ko00002,ko02000	3.A.1.3			Bacteria	1TPM3@1239,3F48Y@33958,4HAS2@91061,COG0765@1,COG0765@2,COG0834@1,COG0834@2	NA|NA|NA	P	ABC transporter permease
IV	group_2050	0.094	0.711	0.033	0	0.25	0	0	group_2050	557436.Lreu_0050	0	2672.5	Lactobacillaceae	addA		3.6.4.12	ko:K16898					ko00000,ko01000,ko03400				Bacteria	1TQ35@1239,3F3Z0@33958,4HA64@91061,COG1074@1,COG1074@2	NA|NA|NA	L	ATP-dependent helicase nuclease subunit A
IV	group_7173	0.313	1	0	0	0.375	0.154	0.708	group_7173	349123.Lreu23DRAFT_4719	2.4e-136	491.5	Lactobacillaceae	XK27_08845			ko:K05833		M00247			ko00000,ko00002,ko02000				Bacteria	1TPAN@1239,3F3NW@33958,4HCHC@91061,COG1101@1,COG1101@2	NA|NA|NA	S	ABC transporter, ATP-binding protein
IV	fabG_3	0	1	0	0	0	0	0.625	fabG_3	525365.HMPREF0548_0067	3.3e-09	66.6	Lactobacillaceae													Bacteria	1TPZN@1239,3F4V8@33958,4HBJ8@91061,COG1028@1,COG1028@2	NA|NA|NA	IQ	Oxidoreductase, short chain dehydrogenase reductase family protein
IV	group_3973	0	1	0	0	1	0.769	0.25	group_3973	349123.Lreu23DRAFT_4108	5.9e-48	196.4	Lactobacillaceae	yafQ	GO:0003674,GO:0003676,GO:0003677,GO:0003824,GO:0004518,GO:0004519,GO:0004521,GO:0004540,GO:0005488,GO:0005575,GO:0006139,GO:0006401,GO:0006402,GO:0006412,GO:0006415,GO:0006518,GO:0006725,GO:0006807,GO:0008150,GO:0008152,GO:0009056,GO:0009057,GO:0009058,GO:0009059,GO:0009892,GO:0009987,GO:0010467,GO:0010468,GO:0010605,GO:0010629,GO:0016043,GO:0016070,GO:0016071,GO:0016787,GO:0016788,GO:0016892,GO:…		ko:K19157					ko00000,ko01000,ko02048				Bacteria	1U6BU@1239,3F7JG@33958,4IG3F@91061,COG3041@1,COG3041@2	NA|NA|NA	S	Bacterial toxin of type II toxin-antitoxin system, YafQ
IV	group_5365	0	1	0	0	0	0	1	group_5365	278197.PEPE_1801	8e-66	256.9	Lactobacillaceae													Bacteria	1UJSC@1239,3F60E@33958,4HGYK@91061,COG0702@1,COG0702@2	NA|NA|NA	GM	NAD(P)H-binding
IV	group_5661	0	1	0	0	1	0.769	0.25	group_5661	349123.Lreu23DRAFT_4107	1.3e-34	152.1	Lactobacillaceae	yefM		2.3.1.15	ko:K08591,ko:K19158,ko:K19159	ko00561,ko00564,ko01100,ko01110,map00561,map00564,map01100,map01110	M00089	R00851,R09380	RC00004,RC00039,RC00041	ko00000,ko00001,ko00002,ko01000,ko01004,ko02048				Bacteria	1U6CD@1239,3F7KJ@33958,4IG41@91061,COG2161@1,COG2161@2	NA|NA|NA	D	Antitoxin component of a toxin-antitoxin (TA) module
IV	group_5745	0	1	0	0	0	0	0	group_5745	349123.Lreu23DRAFT_3207	4e-126	457.6	Lactobacillaceae				ko:K07497					ko00000				Bacteria	1TQQY@1239,3F59Y@33958,4HBHG@91061,COG2801@1,COG2801@2	NA|NA|NA	L	PFAM Integrase catalytic region
IV	group_5660	0	0.974	0	0	0.75	0.692	0.25	group_5660	557436.Lreu_1247	0	1739.5	Lactobacillaceae	polA	GO:0003674,GO:0003824,GO:0003887,GO:0004518,GO:0004527,GO:0005575,GO:0005618,GO:0005622,GO:0005623,GO:0005737,GO:0005886,GO:0006139,GO:0006259,GO:0006260,GO:0006261,GO:0006281,GO:0006725,GO:0006807,GO:0006950,GO:0006974,GO:0008150,GO:0008152,GO:0008409,GO:0009058,GO:0009059,GO:0009987,GO:0016020,GO:0016740,GO:0016772,GO:0016779,GO:0016787,GO:0016788,GO:0018130,GO:0019438,GO:0030312,GO:0033554,GO:…	2.7.7.7	ko:K02335	ko00230,ko00240,ko01100,ko03030,ko03410,ko03420,ko03440,map00230,map00240,map01100,map03030,map03410,map03420,map03440		R00375,R00376,R00377,R00378	RC02795	ko00000,ko00001,ko01000,ko03032,ko03400				Bacteria	1TPKJ@1239,3F3ZA@33958,4H9S7@91061,COG0258@1,COG0258@2,COG0749@1,COG0749@2	NA|NA|NA	L	In addition to polymerase activity, this DNA polymerase exhibits 5'-3' exonuclease activity
IV	group_2161	0.594	0.947	0	0	0	0.077	0	group_2161	557436.Lreu_1208	4.4e-12	76.3	Lactobacillaceae	gluP		3.4.21.105	ko:K19225					ko00000,ko01000,ko01002				Bacteria	1TQXT@1239,3F3WR@33958,4HCDF@91061,COG0705@1,COG0705@2	NA|NA|NA	S	Peptidase, S54 family
IV	group_1371	0	0.947	0	0	0.25	0	0.333	group_1371	272621.LBA1709	1.8e-53	218.4	Lactobacillaceae				ko:K03646,ko:K03832					ko00000,ko02000	2.C.1.1,2.C.1.2			Bacteria	1UJ7E@1239,3FBUC@33958,4IT3I@91061,COG0810@1,COG0810@2	NA|NA|NA	M	Leucine-rich repeat (LRR) protein
IV	group_2890	0	0.921	0	0	0.375	0.231	0.542	group_2890	525309.HMPREF0494_2191	5.5e-96	357.1	Lactobacillaceae													Bacteria	1V0EH@1239,3F4KW@33958,4HXBI@91061,COG1672@1,COG1672@2	NA|NA|NA	S	PFAM Archaeal ATPase
IV	group_7177	0	0.921	0	0	0.25	0.308	0.042	group_7177	557436.Lreu_1828	1.2e-241	842	Lactobacillaceae	pbuX	GO:0003674,GO:0005215,GO:0005345,GO:0005575,GO:0005623,GO:0005886,GO:0005887,GO:0006810,GO:0006863,GO:0008150,GO:0015205,GO:0015851,GO:0016020,GO:0016021,GO:0022857,GO:0031224,GO:0031226,GO:0042906,GO:0042907,GO:0044425,GO:0044459,GO:0044464,GO:0051179,GO:0051234,GO:0055085,GO:0071702,GO:0071705,GO:0071944,GO:0072530,GO:1904823		ko:K02824,ko:K03458,ko:K16169,ko:K16170					ko00000,ko02000	2.A.40,2.A.40.1.1,2.A.40.1.2,2.A.40.3.1,2.A.40.3.2		iSB619.SA_RS02140	Bacteria	1TNZZ@1239,3F3Y7@33958,4HBAM@91061,COG2233@1,COG2233@2	NA|NA|NA	F	xanthine permease
IV	group_2927	0.063	0.895	0	0	0.375	0.154	0	group_2927	349123.Lreu23DRAFT_3581	2.6e-233	814.3	Lactobacillaceae	cinA	GO:0003674,GO:0003676,GO:0003677,GO:0005488,GO:0005575,GO:0005623,GO:0005886,GO:0006139,GO:0006259,GO:0006725,GO:0006807,GO:0008150,GO:0008152,GO:0009987,GO:0016020,GO:0034641,GO:0043170,GO:0044237,GO:0044238,GO:0044260,GO:0044464,GO:0046483,GO:0071704,GO:0071944,GO:0090304,GO:0097159,GO:1901360,GO:1901363	3.5.1.42	ko:K03742,ko:K03743	ko00760,map00760		R02322	RC00100	ko00000,ko00001,ko01000				Bacteria	1TQ1N@1239,3F4I4@33958,4HATN@91061,COG1058@1,COG1058@2,COG1546@1,COG1546@2	NA|NA|NA	S	Belongs to the CinA family
IV	fabG_4	0	0.895	0	0	0	0	0	fabG_4	575594.ACOH01000006_gene304	1.5e-79	302.4	Lactobacillaceae													Bacteria	1TPZN@1239,3F4V8@33958,4HBJ8@91061,COG1028@1,COG1028@2	NA|NA|NA	IQ	Oxidoreductase, short chain dehydrogenase reductase family protein
IV	group_6239	0	0.895	0	0	0.125	0	0	group_6239	349123.Lreu23DRAFT_3312	1e-87	329.3	Lactobacillaceae	tpx		1.11.1.15	ko:K11065					ko00000,ko01000				Bacteria	1V474@1239,3F5VY@33958,4HFMW@91061,COG2077@1,COG2077@2	NA|NA|NA	O	Thiol-specific peroxidase that catalyzes the reduction of hydrogen peroxide and organic hydroperoxides to water and alcohols, respectively. Plays a role in cell protection against oxidative stress by detoxifying peroxides
IV	group_7182	0	0.895	0	0	0.125	0.077	0.5	group_7182	557436.Lreu_0001	8.5e-251	872.5	Lactobacillaceae	dnaA	GO:0003674,GO:0003676,GO:0003677,GO:0003688,GO:0003690,GO:0005488,GO:0005575,GO:0005622,GO:0005623,GO:0005737,GO:0005886,GO:0006139,GO:0006259,GO:0006260,GO:0006261,GO:0006270,GO:0006725,GO:0006807,GO:0008150,GO:0008152,GO:0009058,GO:0009059,GO:0009987,GO:0016020,GO:0034641,GO:0034645,GO:0043170,GO:0043565,GO:0044237,GO:0044238,GO:0044249,GO:0044260,GO:0044424,GO:0044464,GO:0046483,GO:0071704,GO:…		ko:K02313	ko02020,ko04112,map02020,map04112				ko00000,ko00001,ko03032,ko03036				Bacteria	1TPV7@1239,3F3YA@33958,4H9MW@91061,COG0593@1,COG0593@2	NA|NA|NA	L	it binds specifically double-stranded DNA at a 9 bp consensus (dnaA box) 5'-TTATC CA A CA A-3'. DnaA binds to ATP and to acidic phospholipids
IV	group_932	0	0.868	0	0	0	0	0	group_932	349123.Lreu23DRAFT_4763	4.2e-127	460.7	Lactobacillaceae				ko:K07483					ko00000				Bacteria	1V1QC@1239,3F5BG@33958,4HH7E@91061,COG2963@1,COG2963@2	NA|NA|NA	L	Helix-turn-helix domain
IV	group_525	0	0.842	0	0	0	0	0	group_525	349123.Lreu23DRAFT_4104	5.6e-85	320.1	Lactobacillaceae				ko:K07491					ko00000				Bacteria	1TSQ0@1239,3F6VR@33958,4HGEM@91061,COG1943@1,COG1943@2	NA|NA|NA	L	PFAM transposase IS200-family protein
IV	maa_3	0	0.816	0	0	0	0	0.542	maa_3	557436.Lreu_1906	7e-87	326.6	Lactobacillaceae	lacA												Bacteria	1TSQQ@1239,3F73Z@33958,4HJJ7@91061,COG0110@1,COG0110@2	NA|NA|NA	S	transferase hexapeptide repeat
IV	group_2188	0	0.789	0	0	0.25	0.231	0	group_2188	349123.Lreu23DRAFT_4113	5.6e-183	646.7	Lactobacillaceae	iolS			ko:K06607					ko00000,ko01000				Bacteria	1TPIY@1239,3F40K@33958,4HA4Q@91061,COG0667@1,COG0667@2	NA|NA|NA	C	Aldo keto reductase
IV	group_3495	0.25	0.763	0	0	0.125	0.154	0.125	group_3495	349123.Lreu23DRAFT_3020	2.6e-274	950.7	Lactobacillaceae	pipD			ko:K08659					ko00000,ko01000,ko01002				Bacteria	1TQ0F@1239,3F3M4@33958,4HC3G@91061,COG4690@1,COG4690@2	NA|NA|NA	E	Dipeptidase
IV	group_37	0	0.763	0	0	0	0	0	group_37	557436.Lreu_0350	1.2e-288	998.4	Lactobacillaceae													Bacteria	1TQQ9@1239,3F4M8@33958,4H9KK@91061,COG3666@1,COG3666@2	NA|NA|NA	L	Transposase
IV	group_10741	0	0.737	0	0	0	0	0	group_10741	525309.HMPREF0494_0090	3.5e-26	124	Lactobacillaceae													Bacteria	1U63F@1239,3F6Y5@33958,4IFSU@91061,COG1476@1,COG1476@2	NA|NA|NA	K	TRANSCRIPTIONal
IV	group_1327	0	0.737	0	0	0.25	0.308	0.083	group_1327	349123.Lreu23DRAFT_4479	7.7e-286	989.6	Bacteria				ko:K03832					ko00000,ko02000	2.C.1.1			Bacteria	COG5297@1,COG5297@2	NA|NA|NA	G	Belongs to the glycosyl hydrolase family 6
IV	group_1824	0	0.737	0	0	0	0	0.833	group_1824	257314.LJ_1839	1.2e-158	566.6	Lactobacillaceae													Bacteria	1VSP5@1239,3F4FY@33958,4HUK1@91061,COG3266@1,COG3266@2	NA|NA|NA	UW	LPXTG-motif cell wall anchor domain protein
VI	steT_2	1	0	0.533	1	0	0	0	steT_2	557436.Lreu_0076	4.6e-247	860.1	Lactobacillaceae	steT_1												Bacteria	1UZNT@1239,3F3SX@33958,4HFMI@91061,COG0531@1,COG0531@2	NA|NA|NA	E	amino acid
VI	group_4061	0.938	0	0	0.636	0.5	0	0.5	group_4061	944562.HMPREF9102_1918	8.4e-126	457.2	Lactobacillaceae	Z012_01130												Bacteria	1UZBJ@1239,3F566@33958,4HM3C@91061,COG3177@1,COG3177@2	NA|NA|NA	S	Fic/DOC family
VI	group_775	0.906	0.026	0	0.455	0	0	0.167	group_775	525309.HMPREF0494_1087	2.6e-90	338.2	Lactobacillaceae				ko:K04763					ko00000,ko03036				Bacteria	1V2RX@1239,3F4SP@33958,4IEJ7@91061,COG0582@1,COG0582@2	NA|NA|NA	L	Integrase
VI	immR_2	0.969	0	0	0.455	0	0	0.167	immR_2	1123302.KB904159_gene1259	2.9e-14	85.1	Firmicutes				ko:K01990		M00254			ko00000,ko00002,ko02000	3.A.1			Bacteria	1VK84@1239,COG1396@1,COG1396@2	NA|NA|NA	K	Transcriptional
VI	sinR	0.813	0	0	0.455	0.375	0.923	0.5	sinR	349123.Lreu23DRAFT_4713	2.4e-33	147.5	Bacilli	WQ51_00220			ko:K07729					ko00000,ko03000				Bacteria	1VEKB@1239,4IPQ1@91061,COG1476@1,COG1476@2	NA|NA|NA	K	Helix-turn-helix domain
VI	group_10314	1	0.026	0.167	0.364	0.375	0.385	0.042	group_10314	575594.ACOH01000011_gene416	3.6e-101	374.8	Lactobacillaceae	thrB	GO:0000096,GO:0000097,GO:0003674,GO:0003824,GO:0004413,GO:0005575,GO:0005622,GO:0005623,GO:0005737,GO:0005829,GO:0006082,GO:0006520,GO:0006555,GO:0006566,GO:0006790,GO:0006793,GO:0006796,GO:0006807,GO:0008150,GO:0008152,GO:0008652,GO:0009058,GO:0009066,GO:0009067,GO:0009069,GO:0009086,GO:0009088,GO:0009092,GO:0009987,GO:0016053,GO:0016301,GO:0016310,GO:0016740,GO:0016772,GO:0016773,GO:0019202,GO:…	2.7.1.39	ko:K00872	ko00260,ko01100,ko01110,ko01120,ko01230,map00260,map01100,map01110,map01120,map01230	M00018	R01771	RC00002,RC00017	ko00000,ko00001,ko00002,ko01000			iECSE_1348.ECSE_0003,iJN678.thrB,iLJ478.TM0545,iSB619.SA_RS06620	Bacteria	1TRWS@1239,3F44T@33958,4HCQN@91061,COG0083@1,COG0083@2	NA|NA|NA	F	Catalyzes the ATP-dependent phosphorylation of L- homoserine to L-homoserine phosphate
VI	hom	1	0.026	0.167	0.364	0.375	0.385	0.042	hom	575594.ACOH01000011_gene417	9.9e-172	609.8	Lactobacillaceae	hom	GO:0003674,GO:0003824,GO:0004412,GO:0005575,GO:0005618,GO:0005623,GO:0005886,GO:0006082,GO:0006520,GO:0006566,GO:0006807,GO:0008150,GO:0008152,GO:0008652,GO:0009058,GO:0009066,GO:0009067,GO:0009088,GO:0009987,GO:0016020,GO:0016053,GO:0016491,GO:0016614,GO:0016616,GO:0019752,GO:0030312,GO:0040007,GO:0043436,GO:0044237,GO:0044238,GO:0044249,GO:0044281,GO:0044283,GO:0044464,GO:0046394,GO:0055114,GO:…	1.1.1.3,2.7.2.4	ko:K00003,ko:K12524	ko00260,ko00261,ko00270,ko00300,ko01100,ko01110,ko01120,ko01130,ko01230,map00260,map00261,map00270,map00300,map01100,map01110,map01120,map01130,map01230	M00016,M00017,M00018,M00526,M00527	R00480,R01773,R01775	RC00002,RC00043,RC00087	ko00000,ko00001,ko00002,ko01000			iNJ661.Rv1294,iSB619.SA_RS06610	Bacteria	1TQ2H@1239,3F5BM@33958,4HBAP@91061,COG0460@1,COG0460@2	NA|NA|NA	E	homoserine dehydrogenase
VI	thrC	0.969	0.026	0.133	0.364	0.375	0.385	0.042	thrC	272621.LBA1214	4.9e-186	657.5	Lactobacillaceae	thrC		4.2.3.1	ko:K01733	ko00260,ko00750,ko01100,ko01110,ko01120,ko01230,map00260,map00750,map01100,map01110,map01120,map01230	M00018	R01466,R05086	RC00017,RC00526	ko00000,ko00001,ko00002,ko01000			iHN637.CLJU_RS16355,iIT341.HP0098	Bacteria	1TPR0@1239,3F3UF@33958,4H9R7@91061,COG0498@1,COG0498@2	NA|NA|NA	E	Threonine synthase
VI	group_2265	0.719	0.342	0	0.364	0.375	0.231	0.375	group_2265	349123.Lreu23DRAFT_4262	0	1820.1	Lactobacillaceae													Bacteria	1UV99@1239,2BFPM@1,329I6@2,3F9IG@33958,4IHB4@91061	NA|NA|NA	S	Peptidase, M23
VI	group_4731	0.875	0.132	0	0.364	0.375	0.231	0.792	group_4731	557436.Lreu_1842	2.4e-215	754.6	Lactobacillaceae	dacA	GO:0003674,GO:0003824,GO:0004175,GO:0004180,GO:0004185,GO:0005575,GO:0005618,GO:0005623,GO:0006508,GO:0006807,GO:0008150,GO:0008152,GO:0008233,GO:0008236,GO:0008238,GO:0009002,GO:0016787,GO:0017171,GO:0019538,GO:0030312,GO:0043170,GO:0044238,GO:0044464,GO:0070008,GO:0070011,GO:0071704,GO:0071944,GO:0140096,GO:1901564	3.4.16.4	ko:K01286,ko:K07258	ko00550,ko01100,map00550,map01100				ko00000,ko00001,ko01000,ko01002,ko01011				Bacteria	1TQN0@1239,3F43S@33958,4HBD4@91061,COG1686@1,COG1686@2	NA|NA|NA	M	Belongs to the peptidase S11 family
VI	group_6365	0.813	0.184	0.133	0.273	0	0	0.042	group_6365	557436.Lreu_1768	0	1229.5	Lactobacillaceae	lacS	GO:0005575,GO:0005623,GO:0005886,GO:0016020,GO:0044464,GO:0071944		ko:K03292,ko:K11104,ko:K16209					ko00000,ko02000	2.A.2,2.A.2.1,2.A.2.2			Bacteria	1TRA5@1239,3F3P7@33958,4HCDS@91061,COG2190@1,COG2190@2,COG2211@1,COG2211@2	NA|NA|NA	G	Transporter
VI	group_6360	1	0.395	0.133	0.182	0.25	0.231	0.125	group_6360	557436.Lreu_1644	3.1e-142	511.1	Lactobacillaceae	potC	GO:0003674,GO:0003824,GO:0005215,GO:0005575,GO:0005623,GO:0005886,GO:0005887,GO:0006810,GO:0006811,GO:0006812,GO:0008150,GO:0008324,GO:0008519,GO:0015075,GO:0015101,GO:0015203,GO:0015399,GO:0015405,GO:0015417,GO:0015595,GO:0015606,GO:0015695,GO:0015696,GO:0015846,GO:0015847,GO:0015848,GO:0016020,GO:0016021,GO:0016462,GO:0016787,GO:0016817,GO:0016818,GO:0016887,GO:0017111,GO:0022804,GO:0022857,GO:…		ko:K11070	ko02010,map02010	M00299			ko00000,ko00001,ko00002,ko02000	3.A.1.11.1		iSBO_1134.SBO_1939	Bacteria	1V0VD@1239,3F3ZN@33958,4H9ZC@91061,COG1177@1,COG1177@2	NA|NA|NA	P	ABC transporter permease
VI	group_4614	0.719	0.105	0.133	0.182	0.25	0	0.125	group_4614	349123.Lreu23DRAFT_3293	1.9e-118	431.8	Lactobacillaceae	ypgQ			ko:K06950					ko00000				Bacteria	1V7IZ@1239,3F3PN@33958,4HIVB@91061,COG1418@1,COG1418@2	NA|NA|NA	S	Metal dependent phosphohydrolases with conserved 'HD' motif.
VI	group_6231	1	0.053	0.1	0.182	0.125	0	0.083	group_6231	349123.Lreu23DRAFT_3269	8.7e-212	742.7	Lactobacillaceae	mvaK2		2.7.1.36,2.7.1.43,2.7.4.2	ko:K00869,ko:K00938,ko:K16190	ko00040,ko00053,ko00520,ko00900,ko01100,ko01110,ko01130,ko04146,map00040,map00053,map00520,map00900,map01100,map01110,map01130,map04146	M00014,M00095	R01476,R02245,R03245	RC00002,RC00017,RC00078	ko00000,ko00001,ko00002,ko01000				Bacteria	1TPKP@1239,3F3RZ@33958,4HC93@91061,COG1577@1,COG1577@2	NA|NA|NA	I	phosphomevalonate kinase
VI	group_4062	0.75	0	0	0.182	0.25	0	0.083	group_4062	944562.HMPREF9102_1918	1.2e-127	463.4	Lactobacillaceae	Z012_01130												Bacteria	1UZBJ@1239,3F566@33958,4HM3C@91061,COG3177@1,COG3177@2	NA|NA|NA	S	Fic/DOC family
VI	group_1856	0.781	0.026	0.4	0.091	0.125	0.462	0.333	group_1856	557436.Lreu_1685	2.1e-244	851.3	Lactobacillaceae	yagE												Bacteria	1VTJD@1239,3FCAN@33958,4HTQM@91061,COG0531@1,COG0531@2	NA|NA|NA	E	amino acid
VI	group_2391	0.875	0.053	0.167	0.091	0	0.154	0.042	group_2391	349123.Lreu23DRAFT_3846	1.8e-113	415.2	Lactobacillaceae	frnE												Bacteria	1TZ1N@1239,3F5IF@33958,4HEBF@91061,COG2761@1,COG2761@2	NA|NA|NA	Q	DSBA-like thioredoxin domain
VI	group_7051	0.688	0.316	0.1	0.091	0.125	0	0	group_7051	349123.Lreu23DRAFT_3538	2.4e-138	498	Lactobacillaceae	araD		4.1.2.17,5.1.3.4	ko:K01628,ko:K03077	ko00040,ko00051,ko00053,ko01100,ko01120,map00040,map00051,map00053,map01100,map01120	M00550	R02262,R05850	RC00603,RC00604,RC01479	ko00000,ko00001,ko00002,ko01000			iHN637.CLJU_RS00590	Bacteria	1TPDV@1239,3F43P@33958,4H9W0@91061,COG0235@1,COG0235@2	NA|NA|NA	G	links the arabinose metabolic pathway to the pentose phosphate pathway and allows the bacteria to use arabinose as an energy source
VI	group_4027	0.938	0.316	0.033	0.091	0.25	0.154	0.083	group_4027	349123.Lreu23DRAFT_4740	8.3e-122	443	Lactobacillaceae	yciB												Bacteria	1V4KP@1239,3F6PH@33958,4HIBF@91061,COG1376@1,COG1376@2	NA|NA|NA	M	ErfK YbiS YcfS YnhG
VI	group_1569	0.688	0.158	0.033	0.091	0.125	0.154	0.125	group_1569	349123.Lreu23DRAFT_4844	1.1e-89	335.9	Lactobacillaceae			2.3.1.183	ko:K03823	ko00440,ko01130,map00440,map01130		R08871,R08938	RC00004,RC00064	ko00000,ko00001,ko01000				Bacteria	1V3V3@1239,3F72S@33958,4IFUY@91061,COG1247@1,COG1247@2	NA|NA|NA	M	Acetyltransferase GNAT family
VI	group_1433	0.813	0.184	0	0.091	0.375	0	0	group_1433	349123.Lreu23DRAFT_4931	1.8e-75	288.5	Lactobacillaceae													Bacteria	1U5TP@1239,3F6HI@33958,4IFHQ@91061,COG1309@1,COG1309@2	NA|NA|NA	K	Transcriptional regulator, TetR family
VI	group_6304	0.875	0.053	0	0.091	0.25	0.231	0.458	group_6304	349123.Lreu23DRAFT_4057	8.9e-264	915.6	Lactobacillaceae	glnA		6.3.1.2	ko:K01915	ko00220,ko00250,ko00630,ko00910,ko01100,ko01120,ko01230,ko02020,ko04217,ko04724,ko04727,map00220,map00250,map00630,map00910,map01100,map01120,map01230,map02020,map04217,map04724,map04727		R00253	RC00010,RC02798	ko00000,ko00001,ko01000,ko04147				Bacteria	1TNZA@1239,3F41A@33958,4HACE@91061,COG0174@1,COG0174@2	NA|NA|NA	E	glutamine synthetase
VI	group_4980	0.938	0.026	0.6	0	0.75	0	0.042	group_4980	1423814.HMPREF0549_1452	2.5e-127	461.5	Lactobacillaceae			3.6.1.13,3.6.1.55	ko:K01515,ko:K03574	ko00230,map00230		R01054	RC00002	ko00000,ko00001,ko01000,ko03400				Bacteria	1TST7@1239,3F54T@33958,4HEFP@91061,COG1051@1,COG1051@2,COG4111@1,COG4111@2	NA|NA|NA	F	NUDIX domain
VI	group_8768	0.906	0	0.567	0	0	0	0	group_8768	557436.Lreu_1594	4.2e-39	166.8	Lactobacillaceae													Bacteria	1V64Y@1239,3F812@33958,4HNUM@91061,COG4892@1,COG4892@2	NA|NA|NA	S	Cytochrome B5
VI	group_4459	0.719	0	0.533	0	0	0	0	group_4459	272621.LBA0545	5.3e-112	410.2	Lactobacillaceae	ung2		3.2.2.27	ko:K21929	ko03410,map03410				ko00000,ko00001,ko01000,ko03400				Bacteria	1V1F8@1239,3F4WH@33958,4HFVS@91061,COG1573@1,COG1573@2	NA|NA|NA	L	Uracil-DNA glycosylase
VI	group_2014	0.813	0	0.5	0	0	0.077	0	group_2014	1074451.CRL705_1887	8.3e-160	569.7	Lactobacillaceae													Bacteria	1TRSF@1239,3F4DZ@33958,4HCMP@91061,COG2826@1,COG2826@2	NA|NA|NA	L	Transposase and inactivated derivatives, IS30 family DNA replication, recombination, and repair
VI	paiA	0.688	0.026	0.4	0	0	0	0.333	paiA	1423814.HMPREF0549_0451	6.1e-85	320.1	Lactobacillaceae													Bacteria	1U5C6@1239,3F5HT@33958,4IF3D@91061,COG0454@1,COG0456@2	NA|NA|NA	K	FR47-like protein
VI	group_5722	0.875	0.211	0.333	0	0.75	0.308	0.125	group_5722	349123.Lreu23DRAFT_5094	7.7e-271	939.1	Lactobacillaceae	ywfO	GO:0003674,GO:0003824,GO:0006139,GO:0006163,GO:0006195,GO:0006203,GO:0006725,GO:0006753,GO:0006793,GO:0006796,GO:0006807,GO:0008150,GO:0008152,GO:0008832,GO:0009056,GO:0009058,GO:0009117,GO:0009141,GO:0009143,GO:0009144,GO:0009146,GO:0009151,GO:0009155,GO:0009166,GO:0009200,GO:0009204,GO:0009215,GO:0009217,GO:0009262,GO:0009264,GO:0009394,GO:0009987,GO:0016787,GO:0016788,GO:0016793,GO:0018130,GO:…		ko:K06885					ko00000				Bacteria	1TPVB@1239,3F442@33958,4HAX8@91061,COG1078@1,COG1078@2	NA|NA|NA	S	HD domain protein
VI	qorB_2	1	0	0.233	0	0	0.231	0.042	qorB_2	575605.ACQN01000026_gene742	3.6e-101	374.8	Lactobacillaceae	qorB		1.6.5.2	ko:K19267	ko00130,ko01110,map00130,map01110		R02964,R03643,R03816	RC00819	ko00000,ko00001,ko01000				Bacteria	1TT90@1239,3F4UU@33958,4HC1K@91061,COG0702@1,COG0702@2	NA|NA|NA	GM	NmrA-like family
VI	ywnA_2	1	0	0.233	0	0	0.385	0.042	ywnA_2	575605.ACQN01000026_gene741	1.6e-47	195.7	Lactobacillaceae													Bacteria	1V6FK@1239,3F73Q@33958,4HKZD@91061,COG1959@1,COG1959@2	NA|NA|NA	K	Transcriptional regulator
VI	vibB	0.938	0.026	0.2	0	0.625	0	0	vibB	1423814.HMPREF0549_1454	8.4e-104	382.9	Lactobacillaceae	pncA	GO:0005575,GO:0005622,GO:0005623,GO:0005737,GO:0006139,GO:0006206,GO:0006208,GO:0006212,GO:0006725,GO:0006807,GO:0008150,GO:0008152,GO:0009056,GO:0009112,GO:0009987,GO:0017144,GO:0019860,GO:0034641,GO:0042737,GO:0044237,GO:0044238,GO:0044248,GO:0044270,GO:0044281,GO:0044424,GO:0044464,GO:0046113,GO:0046483,GO:0046700,GO:0055086,GO:0071704,GO:0072527,GO:0072529,GO:1901360,GO:1901361,GO:1901564,GO:…		ko:K16788					ko00000,ko02000	2.A.88.5		iSB619.SA_RS09955	Bacteria	1V1CY@1239,3F41F@33958,4HFRS@91061,COG1335@1,COG1335@2	NA|NA|NA	Q	Isochorismatase family
VI	rhaS	1	0.026	0.167	0	0.375	0.154	0.042	rhaS	1114972.AUAW01000021_gene2173	7.8e-24	116.7	Lactobacillaceae													Bacteria	1UZG6@1239,3F85W@33958,4HCQS@91061,COG2207@1,COG2207@2	NA|NA|NA	K	helix_turn_helix, arabinose operon control protein
VI	group_3472	0.688	0	0.133	0	0.375	0.385	0.042	group_3472	349123.Lreu23DRAFT_4982	0	1101.7	Lactobacillaceae	alsS		2.2.1.6	ko:K01652	ko00290,ko00650,ko00660,ko00770,ko01100,ko01110,ko01130,ko01210,ko01230,map00290,map00650,map00660,map00770,map01100,map01110,map01130,map01210,map01230	M00019,M00570	R00006,R00014,R00226,R03050,R04672,R04673,R08648	RC00027,RC00106,RC01192,RC02744,RC02893	ko00000,ko00001,ko00002,ko01000				Bacteria	1TQE8@1239,3FCE6@33958,4HAV1@91061,COG0028@1,COG0028@2	NA|NA|NA	EH	Belongs to the TPP enzyme family
VI	oxc_1	0.938	0.053	0.067	0	0.125	0.077	0.083	oxc_1	349123.Lreu23DRAFT_3551	7.5e-32	142.5	Lactobacillaceae	oxc	GO:0000166,GO:0000287,GO:0003674,GO:0003824,GO:0005488,GO:0005515,GO:0006082,GO:0008150,GO:0008152,GO:0008949,GO:0009056,GO:0009268,GO:0009628,GO:0009987,GO:0010447,GO:0016054,GO:0016829,GO:0016830,GO:0016831,GO:0017076,GO:0019752,GO:0019842,GO:0030554,GO:0030976,GO:0032553,GO:0032555,GO:0032559,GO:0033609,GO:0033611,GO:0036094,GO:0042802,GO:0043167,GO:0043168,GO:0043169,GO:0043436,GO:0043531,GO:…	4.1.1.8	ko:K01577	ko00630,ko01100,map00630,map01100		R01908	RC00620	ko00000,ko00001,ko01000			iEcSMS35_1347.EcSMS35_2523,iNJ661.Rv0118c	Bacteria	1TQE8@1239,3F3R9@33958,4HBUS@91061,COG0028@1,COG0028@2	NA|NA|NA	EH	Belongs to the TPP enzyme family
VI	group_2884	0.906	0	0.033	0	0	0	0	group_2884	324831.LGAS_1485	1.2e-181	642.5	Lactobacillaceae													Bacteria	1TS6A@1239,3F4Y2@33958,4HCCS@91061,COG4653@1,COG4653@2	NA|NA|NA	S	Phage capsid family
VI	group_4123	0.906	0	0.033	0	0	0	0	group_4123	575594.ACOH01000006_gene269	2e-40	171.4	Lactobacillaceae													Bacteria	1VETG@1239,2E3C8@1,32YBI@2,3FA1K@33958,4IS2S@91061	NA|NA|NA	S	Phage gp6-like head-tail connector protein
VI	group_8761	0.906	0	0.033	0	0	0	0	group_8761	525309.HMPREF0494_0883	2.5e-54	218	Lactobacillaceae													Bacteria	1VBQZ@1239,3F6FJ@33958,4IFGX@91061,COG5614@1,COG5614@2	NA|NA|NA	S	Phage head-tail joining protein
VI	group_5959	0.844	0	0.033	0	0	0	0	group_5959	1423814.HMPREF0549_1453	1e-265	922.2	Lactobacillaceae	pncB	GO:0001666,GO:0003674,GO:0003824,GO:0004516,GO:0005575,GO:0005623,GO:0005886,GO:0006139,GO:0006725,GO:0006732,GO:0006733,GO:0006753,GO:0006793,GO:0006796,GO:0006807,GO:0006950,GO:0008150,GO:0008152,GO:0009058,GO:0009108,GO:0009117,GO:0009165,GO:0009435,GO:0009605,GO:0009607,GO:0009628,GO:0009987,GO:0016020,GO:0016740,GO:0016757,GO:0016763,GO:0016874,GO:0016879,GO:0018130,GO:0019359,GO:0019362,GO:…	6.3.4.21	ko:K00763	ko00760,ko01100,map00760,map01100		R01724	RC00033	ko00000,ko00001,ko01000				Bacteria	1TPDW@1239,3F3K7@33958,4HAI4@91061,COG1488@1,COG1488@2	NA|NA|NA	F	Catalyzes the synthesis of beta-nicotinate D- ribonucleotide from nicotinate and 5-phospho-D-ribose 1-phosphate at the expense of ATP
VI	group_3796	0.813	0	0.033	0	0	0	0	group_3796	525309.HMPREF0494_0882	7.1e-55	219.9	Lactobacillaceae													Bacteria	1V3TR@1239,3F68Y@33958,4IRAT@91061,COG4824@1,COG4824@2	NA|NA|NA	S	Bacteriophage holin family
VI	group_2539	0.813	0.553	0	0	0	0	0	group_2539	334390.LAF_0133	8.5e-170	603.2	Lactobacillaceae				ko:K07496					ko00000				Bacteria	1TRNY@1239,3F55P@33958,4HBKP@91061,COG0675@1,COG0675@2	NA|NA|NA	L	transposase, IS605 OrfB family
VI	group_8709	0.813	0.289	0	0	0	0	0	group_8709	557436.Lreu_1723	7.9e-170	603.2	Lactobacillaceae	cobD		4.1.1.81	ko:K04720	ko00860,map00860		R06530	RC00517	ko00000,ko00001,ko01000				Bacteria	1TP5D@1239,3FB7J@33958,4HD85@91061,COG0079@1,COG0079@2	NA|NA|NA	E	Aminotransferase class I and II
VI	rtpR	0.938	0.263	0	0	0	0	0	rtpR	324831.LGAS_1503	0	1120.1	Lactobacillaceae	rtpR		1.1.98.6,1.17.4.1,1.17.4.2	ko:K00525,ko:K00527,ko:K21636	ko00230,ko00240,ko01100,map00230,map00240,map01100	M00053	R02014,R02017,R02018,R02019,R02020,R02022,R02023,R02024,R04315,R11633,R11634,R11635,R11636	RC00013,RC00613	ko00000,ko00001,ko00002,ko01000,ko03400				Bacteria	1TT3U@1239,3F3VU@33958,4HFF1@91061,COG0209@1,COG0209@2	NA|NA|NA	F	ribonucleoside-triphosphate reductase activity
VI	group_10733	0.844	0.263	0	0	0	0	0	group_10733	557436.Lreu_1693	2.4e-79	301.6	Lactobacillaceae				ko:K16924,ko:K16927		M00582			ko00000,ko00002,ko02000	3.A.1.29,3.A.1.32			Bacteria	1V5GD@1239,3F5H7@33958,4HI8Y@91061,COG4720@1,COG4720@2	NA|NA|NA	S	ECF transporter, substrate-specific component
VI	group_8722	0.844	0.263	0	0	0	0	0	group_8722	557436.Lreu_1694	1.7e-50	205.3	Lactobacillaceae													Bacteria	1VF26@1239,2DNM7@1,32Y2X@2,3F6AM@33958,4HP82@91061	NA|NA|NA	S	Domain of unknown function (DUF4430)
VI	group_10725	0.813	0.263	0	0	0	0	0	group_10725	557436.Lreu_1726	1.7e-116	425.6	Lactobacillaceae	XK27_04590			ko:K19784					ko00000				Bacteria	1V282@1239,3F4MA@33958,4HHF5@91061,COG0431@1,COG0431@2	NA|NA|NA	S	NADPH-dependent FMN reductase
VI	group_7493	0.813	0.263	0	0	0	0	0	group_7493	557436.Lreu_1720	1.2e-107	396	Lactobacillaceae	cbiC		5.4.99.60,5.4.99.61	ko:K06042	ko00860,ko01100,map00860,map01100		R05177,R05814	RC01292,RC01980	ko00000,ko00001,ko01000				Bacteria	1V1SX@1239,3F659@33958,4HCSR@91061,COG2082@1,COG2082@2	NA|NA|NA	H	Precorrin-8X methylmutase
VI	group_8707	0.813	0.263	0	0	0	0	0	group_8707	557436.Lreu_1743	1.4e-44	185.7	Lactobacillaceae	pduH												Bacteria	1VC2J@1239,2EB43@1,3354T@2,3F804@33958,4HRRX@91061	NA|NA|NA	S	Dehydratase medium subunit
VI	group_8712	0.813	0.263	0	0	0	0	0	group_8712	557436.Lreu_1715	1.9e-144	518.8	Lactobacillaceae	cbiG		2.1.1.131,2.1.1.133,2.1.1.271,3.7.1.12	ko:K02189,ko:K05934,ko:K05936,ko:K13541	ko00860,ko01100,map00860,map01100		R05180,R05181,R05809,R05810,R07772	RC00003,RC01293,RC01294,RC01545,RC02049,RC02097,RC03471	ko00000,ko00001,ko01000			iHN637.CLJU_RS15705	Bacteria	1TPYM@1239,3F5AW@33958,4HAX7@91061,COG2073@1,COG2073@2	NA|NA|NA	H	Cobalamin synthesis G C-terminus
VI	group_8716	0.813	0.263	0	0	0	0	0	group_8716	557436.Lreu_1706	1.3e-121	442.6	Lactobacillaceae	cbiO	GO:0000041,GO:0005575,GO:0005623,GO:0005886,GO:0006810,GO:0006811,GO:0006812,GO:0006824,GO:0008150,GO:0016020,GO:0016021,GO:0030001,GO:0031224,GO:0032991,GO:0043190,GO:0044425,GO:0044459,GO:0044464,GO:0051179,GO:0051234,GO:0071944,GO:0072511,GO:0098533,GO:0098796,GO:0098797,GO:1902494,GO:1902495,GO:1904949,GO:1990351	2.1.1.195	ko:K02006,ko:K02188	ko00860,ko01100,ko02010,map00860,map01100,map02010	M00245,M00246	R07773	RC00003,RC02051	ko00000,ko00001,ko00002,ko01000,ko02000	3.A.1.18,3.A.1.22,3.A.1.23			Bacteria	1TPH8@1239,3F559@33958,4HAHF@91061,COG1122@1,COG1122@2	NA|NA|NA	P	part of an ABC transporter complex. Responsible for energy coupling to the transport system
VI	group_8720	0.813	0.263	0	0	0	0	0	group_8720	557436.Lreu_1699	2.8e-76	291.6	Lactobacillaceae	cobU	GO:0003674,GO:0003824,GO:0006793,GO:0006796,GO:0006950,GO:0006974,GO:0008150,GO:0008152,GO:0008819,GO:0008820,GO:0009987,GO:0016301,GO:0016310,GO:0016740,GO:0016772,GO:0016773,GO:0016779,GO:0033554,GO:0044237,GO:0050896,GO:0051716,GO:0070568	2.7.1.156,2.7.7.62,6.3.5.10	ko:K02231,ko:K02232	ko00860,ko01100,map00860,map01100	M00122	R05221,R05222,R05225,R06558	RC00002,RC00010,RC00428,RC01302	ko00000,ko00001,ko00002,ko01000			iECIAI1_1343.ECIAI1_2074,iECSE_1348.ECSE_2277,iECW_1372.ECW_m2165,iETEC_1333.ETEC_2103,iEcE24377_1341.EcE24377A_2275,iEcSMS35_1347.EcSMS35_1131,iEcolC_1368.EcolC_1635,iLF82_1304.LF82_0337,iSDY_1059.SDY_2240,iWFL_1372.ECW_m2165	Bacteria	1V6F8@1239,3F71H@33958,4HKIE@91061,COG2087@1,COG2087@2	NA|NA|NA	H	Cobinamide kinase / cobinamide phosphate guanyltransferase
VI	group_8721	0.813	0.263	0	0	0	0	0	group_8721	557436.Lreu_1696	4.2e-71	274.6	Lactobacillaceae	hemD		2.1.1.107,4.2.1.75	ko:K01719,ko:K13542,ko:K13543	ko00860,ko01100,ko01110,ko01120,map00860,map01100,map01110,map01120	M00121	R03165,R03194	RC00003,RC00871,RC01861	ko00000,ko00001,ko00002,ko01000				Bacteria	1U6TZ@1239,3F8HG@33958,4IGMT@91061,COG1587@1,COG1587@2	NA|NA|NA	H	Uroporphyrinogen-III synthase
VI	pspA_1	0.813	0.263	0	0	0	0	0	pspA_1	557436.Lreu_1730	2.5e-75	288.5	Lactobacillaceae	pgm1		3.1.3.73	ko:K02226	ko00860,ko01100,map00860,map01100	M00122	R04594,R11173	RC00017	ko00000,ko00001,ko00002,ko01000				Bacteria	1V6ES@1239,3F5SD@33958,4HGZI@91061,COG0406@1,COG0406@2	NA|NA|NA	G	phosphoglycerate mutase
VI	group_10734	0.844	0.237	0	0	0	0	0	group_10734	908339.HMPREF9265_1369	1.7e-17	95.9	Lactobacillaceae													Bacteria	1TTKV@1239,3F7IS@33958,4IG35@91061,COG1846@1,COG1846@2	NA|NA|NA	K	Winged helix DNA-binding domain
VI	group_8723	0.844	0.237	0	0	0	0	0	group_8723	525309.HMPREF0494_2191	3.7e-19	100.1	Lactobacillaceae													Bacteria	1V0EH@1239,3F4KW@33958,4HXBI@91061,COG1672@1,COG1672@2	NA|NA|NA	S	PFAM Archaeal ATPase
VI	cobB_1	0.813	0.237	0	0	0	0	0	cobB_1	557436.Lreu_1722	5.1e-206	723.8	Lactobacillaceae	cbiA		6.3.5.11,6.3.5.9	ko:K02224	ko00860,ko01100,ko01120,map00860,map01100,map01120		R05224,R05815	RC00010,RC01301	ko00000,ko00001,ko01000				Bacteria	1TNY2@1239,3F3UC@33958,4H9SN@91061,COG1797@1,COG1797@2	NA|NA|NA	F	Catalyzes the ATP-dependent amidation of the two carboxylate groups at positions a and c of cobyrinate, using either L-glutamine or ammonia as the nitrogen source
VI	cobC_1	0.813	0.237	0	0	0	0	0	cobC_1	557436.Lreu_1697	9.8e-74	283.1	Lactobacillaceae	gpm		3.1.3.73,5.4.2.12	ko:K02226,ko:K15634	ko00010,ko00260,ko00680,ko00860,ko01100,ko01110,ko01120,ko01130,ko01200,ko01230,map00010,map00260,map00680,map00860,map01100,map01110,map01120,map01130,map01200,map01230	M00001,M00002,M00003,M00122	R01518,R04594,R11173	RC00017,RC00536	ko00000,ko00001,ko00002,ko01000				Bacteria	1VEMM@1239,3F7IC@33958,4HPA5@91061,COG0406@1,COG0406@2	NA|NA|NA	G	Belongs to the phosphoglycerate mutase family
VI	group_10721	0.813	0.237	0	0	0	0	0	group_10721	557436.Lreu_1745	1.7e-74	285.4	Lactobacillaceae	pduE		4.2.1.28	ko:K13920	ko00640,map00640		R02376	RC00707	ko00000,ko00001,ko01000				Bacteria	1V5ZV@1239,3F6QG@33958,4HJW7@91061,COG4910@1,COG4910@2	NA|NA|NA	Q	Dehydratase small subunit
VI	group_10722	0.813	0.237	0	0	0	0	0	group_10722	557436.Lreu_1739	2.3e-79	301.6	Lactobacillaceae													Bacteria	1U6R6@1239,29PKK@1,30AIS@2,3F8CG@33958,4HWXH@91061	NA|NA|NA	S	Putative propanediol utilisation
VI	group_10723	0.813	0.237	0	0	0	0	0	group_10723	557436.Lreu_1731	7.4e-117	426.8	Lactobacillaceae			3.1.3.48	ko:K01104					ko00000,ko01000				Bacteria	1VA24@1239,3F6NY@33958,4HMSH@91061,COG2365@1,COG2365@2	NA|NA|NA	T	Pfam:Y_phosphatase3C
VI	group_10724	0.813	0.237	0	0	0	0	0	group_10724	557436.Lreu_1729	1e-67	263.1	Bacteria													Bacteria	COG4300@1,COG4300@2	NA|NA|NA	P	Cadmium resistance transporter
VI	group_10726	0.813	0.237	0	0	0	0	0	group_10726	557436.Lreu_1725	3e-80	304.7	Lactobacillaceae	cobO		2.5.1.17	ko:K00798	ko00860,ko01100,map00860,map01100	M00122	R01492,R05220,R07268	RC00533	ko00000,ko00001,ko00002,ko01000				Bacteria	1V3PI@1239,3FB6Q@33958,4HH26@91061,COG2096@1,COG2096@2	NA|NA|NA	S	Cobalamin adenosyltransferase
VI	group_10727	0.813	0.237	0	0	0	0	0	group_10727	557436.Lreu_1721	3.2e-146	524.6	Lactobacillaceae	cobD		6.3.1.10	ko:K02227	ko00860,ko01100,map00860,map01100	M00122	R06529,R07302	RC00090,RC00096	ko00000,ko00001,ko00002,ko01000				Bacteria	1TQ3X@1239,3F4J9@33958,4HA48@91061,COG1270@1,COG1270@2	NA|NA|NA	H	Converts cobyric acid to cobinamide by the addition of aminopropanol on the F carboxylic group
VI	group_10728	0.813	0.237	0	0	0	0	0	group_10728	557436.Lreu_1710	3.6e-91	341.3	Lactobacillaceae	cobI		2.1.1.130,2.1.1.151,4.99.1.3	ko:K02190,ko:K03394	ko00860,ko01100,map00860,map01100		R03948,R05807,R05808	RC00003,RC01012,RC01035,RC01662	ko00000,ko00001,ko01000				Bacteria	1TP87@1239,3F67P@33958,4HB4V@91061,COG2243@1,COG2243@2	NA|NA|NA	H	Tetrapyrrole (Corrin/Porphyrin) Methylases
VI	group_10729	0.813	0.237	0	0	0	0	0	group_10729	557436.Lreu_1707	1.2e-102	379.4	Lactobacillaceae	cbiQ			ko:K02008	ko02010,map02010	M00245,M00246			ko00000,ko00001,ko00002,ko02000	3.A.1.18,3.A.1.22,3.A.1.23			Bacteria	1V0B0@1239,3F690@33958,4HKD3@91061,COG0619@1,COG0619@2	NA|NA|NA	P	Cobalt transport protein
VI	group_10730	0.813	0.237	0	0	0	0	0	group_10730	557436.Lreu_1702	5.7e-137	493.8	Lactobacillaceae	hemC	GO:0003674,GO:0003824,GO:0004418,GO:0005575,GO:0005622,GO:0005623,GO:0005737,GO:0005829,GO:0006464,GO:0006725,GO:0006778,GO:0006779,GO:0006782,GO:0006783,GO:0006807,GO:0008150,GO:0008152,GO:0009058,GO:0009987,GO:0016740,GO:0016765,GO:0018065,GO:0018130,GO:0018160,GO:0018193,GO:0018198,GO:0019438,GO:0019538,GO:0033013,GO:0033014,GO:0034641,GO:0036211,GO:0042168,GO:0042440,GO:0043170,GO:0043412,GO:…	2.1.1.107,2.5.1.61,4.2.1.75	ko:K01749,ko:K13542	ko00860,ko01100,ko01110,ko01120,map00860,map01100,map01110,map01120	M00121	R00084,R03165,R03194	RC00003,RC00871,RC01861,RC02317	ko00000,ko00001,ko00002,ko01000			iEC55989_1330.EC55989_4275,iECH74115_1262.ECH74115_5243,iECIAI1_1343.ECIAI1_3991,iECO103_1326.ECO103_4362,iECO111_1330.ECO111_4628,iECO26_1355.ECO26_4784,iECSE_1348.ECSE_4086,iEKO11_1354.EKO11_4554,iHN637.CLJU_RS15760,iPC815.YPO3849	Bacteria	1TPFQ@1239,3F5UC@33958,4H9TV@91061,COG0181@1,COG0181@2	NA|NA|NA	H	Tetrapolymerization of the monopyrrole PBG into the hydroxymethylbilane pre-uroporphyrinogen in several discrete steps
VI	group_10731	0.813	0.237	0	0	0	0	0	group_10731	557436.Lreu_1698	4.9e-118	430.6	Lactobacillaceae	cobS	GO:0005575,GO:0005623,GO:0005886,GO:0006725,GO:0006766,GO:0006767,GO:0006807,GO:0008150,GO:0008152,GO:0009058,GO:0009110,GO:0009235,GO:0009236,GO:0009987,GO:0016020,GO:0017144,GO:0018130,GO:0019438,GO:0033013,GO:0033014,GO:0034641,GO:0042364,GO:0044237,GO:0044249,GO:0044271,GO:0044281,GO:0044283,GO:0044464,GO:0046483,GO:0051186,GO:0051188,GO:0071704,GO:0071944,GO:1901360,GO:1901362,GO:1901564,GO:…	2.7.8.26	ko:K02233	ko00860,ko01100,map00860,map01100	M00122	R05223,R11174	RC00002,RC00078	ko00000,ko00001,ko00002,ko01000			iECH74115_1262.ECH74115_2837,iECO103_1326.ECO103_2453,iECSP_1301.ECSP_2657,iECs_1301.ECs2787,iG2583_1286.G2583_2502,iUTI89_1310.UTI89_C2230,iZ_1308.Z3152,ic_1306.c2478	Bacteria	1V1QB@1239,3F5PT@33958,4HM4K@91061,COG0368@1,COG0368@2	NA|NA|NA	H	Joins adenosylcobinamide-GDP and alpha-ribazole to generate adenosylcobalamin (Ado-cobalamin). Also synthesizes adenosylcobalamin 5'-phosphate from adenosylcobinamide-GDP and alpha-ribazole 5'-phosphate
VI	group_6615	0.813	0.237	0	0	0	0	0	group_6615	557436.Lreu_1717	1.2e-76	292.7	Lactobacillaceae	cbiT		2.1.1.132,2.1.1.196	ko:K00595,ko:K02191	ko00860,ko01100,map00860,map01100		R05149,R05813,R07774	RC00003,RC01279,RC02052,RC02054	ko00000,ko00001,ko01000				Bacteria	1TS3H@1239,3F6ID@33958,4HAP3@91061,COG2242@1,COG2242@2	NA|NA|NA	H	Protein-L-isoaspartate(D-aspartate) O-methyltransferase (PCMT)
VI	group_7494	0.813	0.237	0	0	0	0	0	group_7494	557436.Lreu_1695	3.5e-146	524.6	Lactobacillaceae	cobT	GO:0006725,GO:0006766,GO:0006767,GO:0006807,GO:0008150,GO:0008152,GO:0009058,GO:0009110,GO:0009235,GO:0009236,GO:0009987,GO:0017144,GO:0018130,GO:0019438,GO:0033013,GO:0033014,GO:0034641,GO:0042364,GO:0044237,GO:0044249,GO:0044271,GO:0044281,GO:0044283,GO:0046483,GO:0051186,GO:0051188,GO:0071704,GO:1901360,GO:1901362,GO:1901564,GO:1901566,GO:1901576	2.4.2.21,6.3.5.11,6.3.5.9	ko:K00768,ko:K02224	ko00860,ko01100,ko01120,map00860,map01100,map01120	M00122	R04148,R05224,R05815	RC00010,RC00033,RC00063,RC01301	ko00000,ko00001,ko00002,ko01000			iSDY_1059.SDY_2242,iSF_1195.SF2059,iSFxv_1172.SFxv_2293,iS_1188.S2169	Bacteria	1TPC1@1239,3F5K0@33958,4HAE0@91061,COG2038@1,COG2038@2	NA|NA|NA	F	Catalyzes the synthesis of alpha-ribazole-5'-phosphate from nicotinate mononucleotide (NAMN) and 5,6- dimethylbenzimidazole (DMB)
VI	group_8711	0.813	0.237	0	0	0	0	0	group_8711	557436.Lreu_1718	6.1e-79	300.4	Lactobacillaceae	cbiE		2.1.1.132,2.1.1.289	ko:K00595,ko:K03399	ko00860,ko01100,map00860,map01100		R05149,R05813,R07775	RC00003,RC01279,RC02052,RC02053	ko00000,ko00001,ko01000			iHN637.CLJU_RS15725	Bacteria	1V832@1239,3F6B8@33958,4HI86@91061,COG2241@1,COG2241@2	NA|NA|NA	H	Tetrapyrrole (Corrin/Porphyrin) Methylases
VI	group_8713	0.813	0.237	0	0	0	0	0	group_8713	557436.Lreu_1713	4.8e-97	360.9	Lactobacillaceae	cobK		1.3.1.106,1.3.1.54,2.1.1.195	ko:K02188,ko:K05895	ko00860,ko01100,map00860,map01100		R05150,R05812,R07773	RC00003,RC01280,RC02051	ko00000,ko00001,ko01000			iHN637.CLJU_RS15690	Bacteria	1UHWY@1239,3F5CX@33958,4HC6V@91061,COG2099@1,COG2099@2	NA|NA|NA	H	Precorrin-6x reductase CbiJ/CobK
VI	group_8714	0.813	0.237	0	0	0	0	0	group_8714	557436.Lreu_1712	3.3e-176	624.8	Lactobacillaceae	cobA		2.1.1.107,4.2.1.75	ko:K02303,ko:K13542	ko00860,ko01100,ko01110,ko01120,map00860,map01100,map01110,map01120	M00121	R03165,R03194	RC00003,RC00871,RC01861	ko00000,ko00001,ko00002,ko01000				Bacteria	1TQNH@1239,3F5SP@33958,4HBB7@91061,COG0007@1,COG0007@2	NA|NA|NA	H	Tetrapyrrole (Corrin/Porphyrin) Methylases
VI	group_8715	0.813	0.237	0	0	0	0	0	group_8715	557436.Lreu_1711	2.8e-108	398.3	Lactobacillaceae	cbiK	GO:0003674,GO:0003824,GO:0004325,GO:0005488,GO:0005575,GO:0005622,GO:0005623,GO:0005737,GO:0006725,GO:0006766,GO:0006767,GO:0006807,GO:0008150,GO:0008152,GO:0009058,GO:0009110,GO:0009235,GO:0009236,GO:0009987,GO:0016043,GO:0016829,GO:0016852,GO:0017144,GO:0018130,GO:0019251,GO:0019438,GO:0020037,GO:0022607,GO:0033013,GO:0033014,GO:0034641,GO:0042364,GO:0042597,GO:0043167,GO:0043169,GO:0043933,GO:…	4.99.1.3	ko:K02190	ko00860,ko01100,map00860,map01100		R05807	RC01012	ko00000,ko00001,ko01000				Bacteria	1TQ5V@1239,3F6A6@33958,4HGQK@91061,COG4822@1,COG4822@2	NA|NA|NA	H	Cobalt chelatase (CbiK)
VI	group_8717	0.813	0.237	0	0	0	0	0	group_8717	557436.Lreu_1705	2.3e-239	834.7	Lactobacillaceae	cobQ		6.3.5.10	ko:K02232	ko00860,ko01100,map00860,map01100	M00122	R05225	RC00010,RC01302	ko00000,ko00001,ko00002,ko01000			iHN637.CLJU_RS15780,iJN678.cbiP	Bacteria	1TP5E@1239,3F55X@33958,4HAQW@91061,COG1492@1,COG1492@2	NA|NA|NA	H	Catalyzes amidations at positions B, D, E, and G on adenosylcobyrinic A,C-diamide. NH(2) groups are provided by glutamine, and one molecule of ATP is hydrogenolyzed for each amidation
VI	group_8718	0.813	0.237	0	0	0	0	0	group_8718	557436.Lreu_1704	1e-57	229.6	Lactobacillaceae	cysG		1.3.1.76,4.99.1.4	ko:K02304	ko00860,ko01100,ko01110,ko01120,map00860,map01100,map01110,map01120	M00121	R02864,R03947	RC01012,RC01034	ko00000,ko00001,ko00002,ko01000				Bacteria	1VA2E@1239,3F7WD@33958,4HIRG@91061,COG1648@1,COG1648@2	NA|NA|NA	H	Putative NAD(P)-binding
VI	group_8719	0.813	0.237	0	0	0	0	0	group_8719	557436.Lreu_1703	7e-194	683.3	Lactobacillaceae	hemA	GO:0003674,GO:0003824,GO:0005488,GO:0005515,GO:0005575,GO:0005623,GO:0006082,GO:0006520,GO:0006536,GO:0006725,GO:0006778,GO:0006779,GO:0006782,GO:0006783,GO:0006807,GO:0008150,GO:0008152,GO:0008883,GO:0009058,GO:0009064,GO:0009288,GO:0009987,GO:0016491,GO:0016620,GO:0016903,GO:0018130,GO:0019353,GO:0019438,GO:0019752,GO:0033013,GO:0033014,GO:0033526,GO:0034641,GO:0040007,GO:0042168,GO:0042440,GO:…	1.2.1.70	ko:K02407,ko:K02492,ko:K10714,ko:K15671	ko00680,ko00860,ko01051,ko01052,ko01100,ko01110,ko01120,ko01200,ko02040,map00680,map00860,map01051,map01052,map01100,map01110,map01120,map01200,map02040	M00121	R04109,R08059	RC00055,RC00149,RC00202	ko00000,ko00001,ko00002,ko01000,ko01008,ko02035			iECNA114_1301.ECNA114_1375,iECSF_1327.ECSF_1186,iSB619.SA_RS08420,iUTI89_1310.UTI89_C1404	Bacteria	1TQN9@1239,3F5CK@33958,4HAVC@91061,COG0373@1,COG0373@2	NA|NA|NA	H	Catalyzes the NADPH-dependent reduction of glutamyl- tRNA(Glu) to glutamate 1-semialdehyde (GSA)
VI	group_7505	1	0	0	0	0	0	0	group_7505	349123.Lreu23DRAFT_3676	2.8e-173	615.1	Lactobacillaceae	mltD			ko:K08307,ko:K12204,ko:K19224,ko:K21471					ko00000,ko01000,ko01002,ko01011,ko02044	3.A.7.10.1,3.A.7.9.1	CBM50		Bacteria	1VG0Z@1239,3F50V@33958,4HBE9@91061,COG0791@1,COG0791@2,COG1388@1,COG1388@2	NA|NA|NA	M	NlpC P60 family protein
VI	deoR_1	0.875	0	0	0	0	0	0.292	deoR_1	944562.HMPREF9102_0611	9.7e-100	370.2	Lactobacillaceae	deoR	GO:0003674,GO:0005488,GO:0005515,GO:0042802		ko:K05346					ko00000,ko03000				Bacteria	1TPUB@1239,3F4PP@33958,4HCAR@91061,COG2390@1,COG2390@2	NA|NA|NA	K	sugar-binding domain protein
VI	group_6643	0.875	0	0	0	0	0	0	group_6643	557436.Lreu_1807	1.3e-33	149.8	Lactobacillaceae			3.6.4.12	ko:K03657	ko03420,ko03430,map03420,map03430				ko00000,ko00001,ko01000,ko03400				Bacteria	1TYDT@1239,3FBWF@33958,4HB9Z@91061,COG5464@1,COG5464@2	NA|NA|NA	S	PD-(D/E)XK nuclease family transposase
VI	group_1009	0.844	0	0	0	0	0	0	group_1009	557436.Lreu_1408	3.7e-122	444.1	Lactobacillaceae	pnb												Bacteria	1V6AG@1239,3F6YM@33958,4HN5N@91061,COG0778@1,COG0778@2	NA|NA|NA	C	nitroreductase
VI	group_2015	0.844	0	0	0	0	0	0	group_2015	1074451.CRL705_1887	2.2e-157	561.6	Lactobacillaceae													Bacteria	1TRSF@1239,3F4DZ@33958,4HCMP@91061,COG2826@1,COG2826@2	NA|NA|NA	L	Transposase and inactivated derivatives, IS30 family DNA replication, recombination, and repair
VI	group_3595	0.844	0	0	0	0	0	0	group_3595	557436.Lreu_1400	5.7e-94	350.1	Bacilli													Bacteria	1V239@1239,4ITPJ@91061,COG0454@1,COG0456@2	NA|NA|NA	K	Acetyltransferase (GNAT) family
VI	group_941	0.844	0	0	0	0	0.077	0.042	group_941	349123.Lreu23DRAFT_4763	2.7e-37	161	Lactobacillaceae				ko:K07483					ko00000				Bacteria	1V1QC@1239,3F5BG@33958,4HH7E@91061,COG2963@1,COG2963@2	NA|NA|NA	L	Helix-turn-helix domain
VI	pcaR	0.813	0	0	0	0	0	0.125	pcaR	525365.HMPREF0548_0486	7.8e-36	157.5	Lactobacillaceae				ko:K19333					ko00000,ko03000				Bacteria	1V8YE@1239,3F4Y3@33958,4HIR8@91061,COG1414@1,COG1414@2	NA|NA|NA	K	Bacterial transcriptional regulator
VI	group_4287	0.781	0	0	0	0	0	0.042	group_4287	324831.LGAS_1490	2.2e-68	265	Lactobacillaceae													Bacteria	1TPBH@1239,3F4SH@33958,4IQ08@91061,COG1961@1,COG1961@2	NA|NA|NA	L	Recombinase zinc beta ribbon domain
VI	group_2209	0.688	0	0	0	0	0	0	group_2209	525309.HMPREF0494_0681	1.4e-83	316.6	Lactobacillaceae				ko:K02647					ko00000,ko03000				Bacteria	1TQWD@1239,3F4YQ@33958,4HB2H@91061,COG3835@1,COG3835@2	NA|NA|NA	KT	Putative sugar diacid recognition
VII	group_3286	0	0	0.433	1	0	0.077	0.708	group_3286	557436.Lreu_1081	2.7e-221	774.2	Lactobacillaceae	yxjG_1												Bacteria	1TPDQ@1239,3F49P@33958,4HADW@91061,COG0620@1,COG0620@2	NA|NA|NA	E	methionine synthase, vitamin-B12 independent
VII	group_2996	0	0	0.067	1	0.25	0.692	0.708	group_2996	349123.Lreu23DRAFT_4537	1.6e-196	691.8	Lactobacillaceae	adh		1.1.1.1,1.1.1.14	ko:K00001,ko:K00008	ko00010,ko00040,ko00051,ko00071,ko00350,ko00625,ko00626,ko00830,ko00980,ko00982,ko01100,ko01110,ko01120,ko01130,ko01220,map00010,map00040,map00051,map00071,map00350,map00625,map00626,map00830,map00980,map00982,map01100,map01110,map01120,map01130,map01220	M00014	R00623,R00754,R00875,R01896,R02124,R04805,R04880,R05233,R05234,R06917,R06927,R07105,R08281,R08306,R08310	RC00050,RC00085,RC00087,RC00088,RC00099,RC00102,RC00116,RC00649,RC01734,RC02273	ko00000,ko00001,ko00002,ko01000				Bacteria	1TPIW@1239,3F42F@33958,4HB2G@91061,COG1063@1,COG1063@2	NA|NA|NA	E	alcohol dehydrogenase
VII	group_6723	0.031	0.079	0	1	0.875	0.769	0.917	group_6723	349123.Lreu23DRAFT_3735	5.4e-294	1016.1	Lactobacillaceae	glpK	GO:0003674,GO:0003824,GO:0004370,GO:0005975,GO:0006066,GO:0006071,GO:0006793,GO:0006796,GO:0008150,GO:0008152,GO:0009987,GO:0016301,GO:0016310,GO:0016740,GO:0016772,GO:0016773,GO:0019400,GO:0019751,GO:0044237,GO:0044238,GO:0044262,GO:0044281,GO:0071704,GO:1901615	2.7.1.30	ko:K00864	ko00561,ko01100,ko03320,ko04626,map00561,map01100,map03320,map04626		R00847	RC00002,RC00017	ko00000,ko00001,ko01000,ko04147				Bacteria	1TPX3@1239,3F3WI@33958,4H9ZF@91061,COG0554@1,COG0554@2	NA|NA|NA	F	Key enzyme in the regulation of glycerol uptake and metabolism. Catalyzes the phosphorylation of glycerol to yield sn- glycerol 3-phosphate
VII	agrA_2	0	0	0.067	0.909	0.875	1	0.958	agrA_2	349123.Lreu23DRAFT_4826	1.2e-121	442.6	Lactobacillaceae				ko:K07707	ko02020,ko02024,map02020,map02024	M00495			ko00000,ko00001,ko00002,ko02022				Bacteria	1VYF7@1239,3FCFC@33958,4HX3P@91061,COG3279@1,COG3279@2	NA|NA|NA	K	LytTr DNA-binding domain
VII	group_4706	0	0.026	0.5	0.818	0.625	0.154	0.75	group_4706	349123.Lreu23DRAFT_4506	1.2e-73	282.3	Lactobacillaceae	crcB			ko:K06199					ko00000,ko02000	1.A.43.1,1.A.43.2,1.A.43.3			Bacteria	1U62E@1239,3F6V9@33958,4IFRE@91061,COG0239@1,COG0239@2	NA|NA|NA	U	Important for reducing fluoride concentration in the cell, thus reducing its toxicity
VII	group_5686	0	0.026	0.5	0.818	0.5	0.077	0.75	group_5686	349123.Lreu23DRAFT_4507	1.3e-41	175.3	Lactobacillaceae	crcB			ko:K06199					ko00000,ko02000	1.A.43.1,1.A.43.2,1.A.43.3			Bacteria	1U6WE@1239,3F8MB@33958,4IGQI@91061,COG0239@1,COG0239@2	NA|NA|NA	U	Important for reducing fluoride concentration in the cell, thus reducing its toxicity
VII	group_691	0.5	0	0.1	0.727	0.25	0	0.708	group_691	349123.Lreu23DRAFT_5166	4.3e-108	397.1	Lactobacillaceae	lacZ		3.2.1.23	ko:K12308	ko00052,map00052		R01105	RC00452	ko00000,ko00001,ko01000				Bacteria	1TQN6@1239,3F3PC@33958,4HARI@91061,COG1874@1,COG1874@2	NA|NA|NA	G	#NAME?
VII	group_6459	0	0	0.233	0.455	0	0	0.708	group_6459	944562.HMPREF9102_1981	6.1e-12	77.8	Lactobacillaceae													Bacteria	1U7TD@1239,29PWT@1,30BAD@2,3FA5D@33958,4IHQU@91061	NA|NA|NA
VII	group_3277	0	0	0.1	0.455	0.125	0	0.75	group_3277	1203076.CAKF01000023_gene723	9.4e-21	108.6	Lactobacillaceae													Bacteria	1U6IQ@1239,29PFX@1,30AE2@2,3F7ZW@33958,4IGB3@91061	NA|NA|NA
VII	asp2	0	0.105	0.067	0.455	0.5	0.462	0.875	asp2	349123.Lreu23DRAFT_5184	1.8e-294	1017.7	Lactobacillaceae	asp2		3.4.11.5	ko:K01259,ko:K06889,ko:K12269	ko00330,map00330		R00135		ko00000,ko00001,ko01000,ko01002,ko02044	3.A.5.10			Bacteria	1TSWW@1239,3F5ZE@33958,4HB1I@91061,COG1073@1,COG1073@2	NA|NA|NA	S	Accessory Sec system GspB-transporter
VII	gtf1_3	0	0.105	0.067	0.455	0.5	0.462	0.875	gtf1_3	349123.Lreu23DRAFT_5183	1.7e-298	1031.2	Bacteria													Bacteria	COG0438@1,COG0438@2	NA|NA|NA	M	transferase activity, transferring glycosyl groups
VII	secY_1	0	0.105	0.067	0.455	0.5	0.462	0.875	secY_1	349123.Lreu23DRAFT_5182	1.1e-209	735.7	Lactobacillaceae	secY2			ko:K03076	ko02024,ko03060,ko03070,map02024,map03060,map03070	M00335			ko00000,ko00001,ko00002,ko02044	3.A.5			Bacteria	1UFIK@1239,3F3WH@33958,4IESQ@91061,COG0201@1,COG0201@2	NA|NA|NA	U	Part of the accessory SecA2 SecY2 system specifically required for export of
VII	gtf1	0	0.079	0.067	0.455	0.5	0.462	0.875	gtf1	349123.Lreu23DRAFT_5187	8.9e-300	1035.4	Lactobacillaceae	gtf1		2.4.1.52	ko:K00712					ko00000,ko01000,ko01003		GT4		Bacteria	1TR6K@1239,3F4P6@33958,4HGDG@91061,COG0438@1,COG0438@2	NA|NA|NA	M	An N-acetylglucosaminyl transferase that is part of the accessory SecA2 SecY2 system specifically required to export serine-rich repeat cell wall proteins usually encoded upstream in the same operon
VII	gtf2_2	0	0.079	0.033	0.455	0.5	0.231	0.833	gtf2_2	349123.Lreu23DRAFT_5191	0	1354	Lactobacillaceae													Bacteria	1V3ET@1239,3F5F8@33958,4ISZV@91061,COG1442@1,COG1442@2	NA|NA|NA	M	family 8
VII	gtf2_1	0	0.079	0	0.455	0.5	0.385	0.875	gtf2_1	349123.Lreu23DRAFT_5188	5.7e-263	912.9	Lactobacillaceae	gtf2												Bacteria	1TQZR@1239,3F43V@33958,4HBEH@91061,COG0438@1,COG0438@2	NA|NA|NA	M	A stabilizing protein that is part of the accessory SecA2 SecY2 system specifically required to export serine-rich repeat cell wall proteins usually encoded upstream in the same operon. Stabilizes the glycosylation activity of Gtf1
VII	aroA1	0.031	0	0	0.455	0.25	0	0.75	aroA1	1203076.CAKF01000019_gene1233	5.9e-156	557.4	Lactobacillaceae	aroA	GO:0003674,GO:0003824,GO:0003866,GO:0006082,GO:0008150,GO:0008152,GO:0009058,GO:0009423,GO:0009987,GO:0016053,GO:0016740,GO:0016765,GO:0019752,GO:0043436,GO:0043648,GO:0043650,GO:0044237,GO:0044249,GO:0044281,GO:0044283,GO:0046394,GO:0046417,GO:0071704,GO:1901576	1.3.1.12,1.3.1.43,2.5.1.19	ko:K00210,ko:K00220,ko:K00800	ko00400,ko00401,ko01100,ko01110,ko01130,ko01230,map00400,map00401,map01100,map01110,map01130,map01230	M00022,M00025,M00040	R00732,R01728,R03460	RC00125,RC00350	ko00000,ko00001,ko00002,ko01000			iLJ478.TM0345	Bacteria	1TPIH@1239,3F5B2@33958,4HBHZ@91061,COG0128@1,COG0128@2	NA|NA|NA	E	Catalyzes the transfer of the enolpyruvyl moiety of phosphoenolpyruvate (PEP) to the 5-hydroxyl of shikimate-3- phosphate (S3P) to produce enolpyruvyl shikimate-3-phosphate and inorganic phosphate
VII	aroC	0.031	0	0	0.455	0.25	0	0.75	aroC	1423806.JCM15457_1366	3.8e-162	577.8	Lactobacillaceae	aroC	GO:0000166,GO:0003674,GO:0003824,GO:0004107,GO:0005488,GO:0005575,GO:0005622,GO:0005623,GO:0005737,GO:0005829,GO:0006082,GO:0006520,GO:0006725,GO:0006807,GO:0008150,GO:0008152,GO:0008652,GO:0009058,GO:0009072,GO:0009073,GO:0009423,GO:0009987,GO:0010181,GO:0016053,GO:0016491,GO:0016651,GO:0016829,GO:0016835,GO:0016838,GO:0019438,GO:0019752,GO:0032553,GO:0036094,GO:0040007,GO:0043167,GO:0043168,GO:…	4.2.3.5	ko:K01736	ko00400,ko01100,ko01110,ko01130,ko01230,map00400,map01100,map01110,map01130,map01230	M00022	R01714	RC00586	ko00000,ko00001,ko00002,ko01000			iAF987.Gmet_0976,iNJ661.Rv2540c	Bacteria	1TQ40@1239,3F502@33958,4HA0H@91061,COG0082@1,COG0082@2	NA|NA|NA	E	Catalyzes the anti-1,4-elimination of the C-3 phosphate and the C-6 proR hydrogen from 5-enolpyruvylshikimate-3-phosphate (EPSP) to yield chorismate, which is the branch point compound that serves as the starting substrate for the three terminal pathways of aromatic amino acid biosynthesis. This reaction introduces a second double bond into the aromatic ring system
VII	aroD	0.031	0	0	0.455	0.25	0	0.75	aroD	180332.JTGN01000001_gene4982	8.5e-54	217.2	Clostridia	aroD	GO:0000166,GO:0003674,GO:0003824,GO:0003855,GO:0004764,GO:0005488,GO:0005515,GO:0005575,GO:0005622,GO:0005623,GO:0005737,GO:0005829,GO:0006082,GO:0006725,GO:0008150,GO:0008152,GO:0009058,GO:0009423,GO:0009712,GO:0009713,GO:0009987,GO:0016053,GO:0016491,GO:0016614,GO:0016616,GO:0016829,GO:0016835,GO:0016836,GO:0017144,GO:0018958,GO:0019438,GO:0019632,GO:0019752,GO:0032787,GO:0036094,GO:0042537,GO:…	1.1.1.25,4.2.1.10	ko:K03785,ko:K13832	ko00400,ko01100,ko01110,ko01130,ko01230,map00400,map01100,map01110,map01130,map01230	M00022	R02413,R03084	RC00206,RC00848	ko00000,ko00001,ko00002,ko01000			iEC042_1314.EC042_1860	Bacteria	1TSPN@1239,249EX@186801,COG0710@1,COG0710@2	NA|NA|NA	E	Involved in the third step of the chorismate pathway, which leads to the biosynthesis of aromatic amino acids. Catalyzes the cis-dehydration of 3-dehydroquinate (DHQ) and introduces the first double bond of the aromatic ring to yield 3- dehydroshikimate
VII	aroE	0.031	0	0	0.455	0.125	0	0.75	aroE	1400520.LFAB_15185	6.7e-127	460.3	Lactobacillaceae	aroE	GO:0000166,GO:0003674,GO:0003824,GO:0004764,GO:0005488,GO:0005575,GO:0005622,GO:0005623,GO:0005737,GO:0005829,GO:0006082,GO:0008150,GO:0008152,GO:0009058,GO:0009423,GO:0009987,GO:0016053,GO:0016491,GO:0016614,GO:0016616,GO:0019632,GO:0019752,GO:0030266,GO:0032787,GO:0036094,GO:0043436,GO:0043648,GO:0043650,GO:0044237,GO:0044249,GO:0044281,GO:0044283,GO:0044424,GO:0044444,GO:0044464,GO:0046394,GO:…	1.1.1.25,1.1.1.282,1.3.5.4	ko:K00014,ko:K00244,ko:K05887	ko00020,ko00190,ko00400,ko00620,ko00650,ko00720,ko01100,ko01110,ko01120,ko01130,ko01200,ko01230,ko02020,map00020,map00190,map00400,map00620,map00650,map00720,map01100,map01110,map01120,map01130,map01200,map01230,map02020	M00009,M00011,M00022,M00150,M00173	R01872,R02164,R02413,R06846,R06847	RC00045,RC00154,RC00206	ko00000,ko00001,ko00002,ko01000			iHN637.CLJU_RS14185,iSFxv_1172.SFxv_1929,iS_1188.S1854	Bacteria	1TQRY@1239,3F4WM@33958,4HD4R@91061,COG0169@1,COG0169@2	NA|NA|NA	E	Involved in the biosynthesis of the chorismate, which leads to the biosynthesis of aromatic amino acids. Catalyzes the reversible NADPH linked reduction of 3-dehydroshikimate (DHSA) to yield shikimate (SA)
VII	aroK	0.031	0	0	0.455	0.25	0	0.75	aroK	1069534.LRC_18940	5.8e-35	154.1	Lactobacillaceae	aroK	GO:0000166,GO:0000287,GO:0003674,GO:0003824,GO:0004765,GO:0005488,GO:0005524,GO:0005575,GO:0005622,GO:0005623,GO:0005737,GO:0005829,GO:0006082,GO:0006520,GO:0006725,GO:0006793,GO:0006796,GO:0006807,GO:0008144,GO:0008150,GO:0008152,GO:0008652,GO:0009058,GO:0009072,GO:0009073,GO:0009423,GO:0009987,GO:0016053,GO:0016301,GO:0016310,GO:0016740,GO:0016772,GO:0016773,GO:0017076,GO:0019438,GO:0019632,GO:…	1.1.1.25,2.7.1.71,4.2.1.10,4.2.3.4	ko:K00014,ko:K00891,ko:K03785,ko:K03786,ko:K13829,ko:K15546	ko00400,ko01100,ko01110,ko01130,ko01230,map00400,map01100,map01110,map01130,map01230	M00022	R02412,R02413,R03083,R03084	RC00002,RC00078,RC00206,RC00847,RC00848	ko00000,ko00001,ko00002,ko01000,ko03000			iAPECO1_1312.APECO1_1620,iECOK1_1307.ECOK1_0367,iECS88_1305.ECS88_0383,iUMN146_1321.UM146_15425,iUTI89_1310.UTI89_C0407,iYL1228.KPN_00332	Bacteria	1VA6Z@1239,3F7FE@33958,4HKD6@91061,COG0703@1,COG0703@2	NA|NA|NA	F	Catalyzes the specific phosphorylation of the 3-hydroxyl group of shikimic acid using ATP as a cosubstrate
VII	group_7320	0.031	0	0	0.455	0.25	0	0.75	group_7320	1203076.CAKF01000019_gene1234	3.5e-109	401.7	Lactobacillaceae	tyrA	GO:0000166,GO:0003674,GO:0003824,GO:0005488,GO:0006082,GO:0006520,GO:0006570,GO:0006571,GO:0006725,GO:0006807,GO:0008150,GO:0008152,GO:0008652,GO:0008977,GO:0009058,GO:0009072,GO:0009073,GO:0009095,GO:0009987,GO:0016053,GO:0016491,GO:0016627,GO:0016628,GO:0019438,GO:0019752,GO:0036094,GO:0043167,GO:0043168,GO:0043436,GO:0044237,GO:0044238,GO:0044249,GO:0044281,GO:0044283,GO:0046394,GO:0048037,GO:…	1.3.1.12,1.3.1.43	ko:K00210,ko:K00220,ko:K04517	ko00400,ko00401,ko01100,ko01110,ko01130,ko01230,map00400,map00401,map01100,map01110,map01130,map01230	M00025,M00040	R00732,R01728	RC00125	ko00000,ko00001,ko00002,ko01000			iYO844.BSU22610	Bacteria	1TPXG@1239,3F589@33958,4HBI4@91061,COG0287@1,COG0287@2	NA|NA|NA	E	prephenate dehydrogenase
VII	group_7321	0.031	0	0	0.455	0.25	0	0.75	group_7321	220668.lp_2038	1.3e-12	79	Lactobacillaceae	ydiN	GO:0003674,GO:0005215,GO:0005575,GO:0005623,GO:0005886,GO:0006810,GO:0008150,GO:0015291,GO:0015292,GO:0016020,GO:0022804,GO:0022857,GO:0044464,GO:0051179,GO:0051234,GO:0055085,GO:0071944	5.4.99.5	ko:K04092,ko:K04516	ko00400,ko01100,ko01110,ko01130,ko01230,map00400,map01100,map01110,map01130,map01230	M00024,M00025	R01715	RC03116	ko00000,ko00001,ko00002,ko01000				Bacteria	1V18N@1239,3FBEJ@33958,4IPXQ@91061,COG1605@1,COG1605@2,COG2271@1,COG2271@2	NA|NA|NA	G	Major Facilitator
VII	group_8465	0.031	0	0	0.455	0.25	0	0.75	group_8465	334390.LAF_1107	6.4e-35	154.1	Lactobacillaceae													Bacteria	1VC0E@1239,2E0PE@1,32W87@2,3F60R@33958,4HKI6@91061	NA|NA|NA
VII	ydiM	0.031	0	0	0.455	0.25	0	0.75	ydiM	1203076.CAKF01000019_gene1227	9.6e-132	476.9	Lactobacillaceae	ydiN	GO:0003674,GO:0005215,GO:0005575,GO:0005623,GO:0005886,GO:0006810,GO:0008150,GO:0015291,GO:0015292,GO:0016020,GO:0022804,GO:0022857,GO:0044464,GO:0051179,GO:0051234,GO:0055085,GO:0071944											Bacteria	1UI3V@1239,3F3ZF@33958,4ISEV@91061,COG2271@1,COG2271@2	NA|NA|NA	G	Major Facilitator Superfamily
VII	crp	0	0	0	0.455	0.75	0	0.833	crp	349123.Lreu23DRAFT_4554	1.6e-32	144.8	Lactobacillaceae	crp_2			ko:K10914	ko02020,ko02024,ko02025,ko02026,ko05111,map02020,map02024,map02025,map02026,map05111				ko00000,ko00001,ko03000				Bacteria	1TTDF@1239,3F6MN@33958,4IFKB@91061,COG0664@1,COG0664@2	NA|NA|NA	K	Cyclic nucleotide-binding domain
VII	fixK	0	0	0	0.364	0.375	0.231	0.875	fixK	557436.Lreu_1007	1.4e-86	325.5	Lactobacillaceae	flp		4.1.99.16,4.2.3.22,4.2.3.75	ko:K10187,ko:K21562	ko00909,ko01100,ko01110,map00909,map01100,map01110		R07647,R07648,R08543,R09487	RC01832,RC02159,RC02160,RC02183,RC02425,RC02552	ko00000,ko00001,ko01000,ko03000				Bacteria	1V3XW@1239,3F4YM@33958,4HDG1@91061,COG0664@1,COG0664@2	NA|NA|NA	K	Transcriptional regulator, Crp Fnr family
VII	group_5750	0	0	0	0.364	0.5	0	0.833	group_5750	1423814.HMPREF0549_0994	1.5e-98	366.7	Lactobacillaceae	gshF		6.3.2.2	ko:K01919,ko:K16786,ko:K16787	ko00270,ko00480,ko01100,ko02010,map00270,map00480,map01100,map02010	M00118,M00582	R00894,R10993	RC00064,RC00090	ko00000,ko00001,ko00002,ko01000,ko02000	3.A.1.25,3.A.1.28,3.A.1.29,3.A.1.30,3.A.1.31,3.A.1.32,3.A.1.33,3.A.1.35			Bacteria	1TPGX@1239,3F506@33958,4HAMJ@91061,COG2918@1,COG2918@2	NA|NA|NA	H	Belongs to the glutamate--cysteine ligase type 1 family
VII	group_710	0.25	0.158	0.067	0.273	0.125	0.538	0.708	group_710	349123.Lreu23DRAFT_4286	1.4e-217	761.9	Lactobacillaceae	glf	GO:0003674,GO:0003824,GO:0005575,GO:0005618,GO:0005623,GO:0005886,GO:0008150,GO:0008767,GO:0009273,GO:0009987,GO:0016020,GO:0016853,GO:0016866,GO:0030312,GO:0042546,GO:0044085,GO:0044464,GO:0071554,GO:0071766,GO:0071840,GO:0071944	5.4.99.9	ko:K01854	ko00052,ko00520,map00052,map00520		R00505,R09009	RC00317,RC02396	ko00000,ko00001,ko01000			iNJ661.Rv3809c	Bacteria	1TQB9@1239,3F52G@33958,4HB5F@91061,COG0562@1,COG0562@2	NA|NA|NA	M	UDP-galactopyranose mutase
VII	group_3481	0.344	0.079	0.067	0.273	0.125	0.077	0.75	group_3481	349123.Lreu23DRAFT_5019	1e-251	875.5	Lactobacillaceae	merA	GO:0000302,GO:0000305,GO:0001101,GO:0003674,GO:0003824,GO:0005575,GO:0005622,GO:0005623,GO:0005737,GO:0006950,GO:0006979,GO:0008150,GO:0008152,GO:0009636,GO:0009987,GO:0010035,GO:0016491,GO:0016667,GO:0019725,GO:0042221,GO:0042592,GO:0044424,GO:0044464,GO:0045454,GO:0050789,GO:0050794,GO:0050896,GO:0051716,GO:0055114,GO:0065007,GO:0065008,GO:0070887,GO:0097237,GO:0098754,GO:0098869,GO:1901530,GO:…	1.16.1.1,1.8.1.7	ko:K00383,ko:K00520,ko:K21739	ko00480,ko04918,map00480,map04918		R00094,R00115	RC00011	ko00000,ko00001,ko01000				Bacteria	1TP1W@1239,3FC6T@33958,4HBZF@91061,COG1249@1,COG1249@2	NA|NA|NA	C	Pyridine nucleotide-disulfide oxidoreductase
VII	group_2647	0.344	0.368	0	0.182	0.25	0	0.75	group_2647	349123.Lreu23DRAFT_5017	0	1881.7	Lactobacillaceae													Bacteria	1TQ62@1239,3F3YQ@33958,4HAJ1@91061,COG1061@1,COG1061@2,COG3886@1,COG3886@2	NA|NA|NA	L	Helicase C-terminal domain protein
VII	group_2643	0.313	0.316	0	0.182	0.25	0	0.75	group_2643	349123.Lreu23DRAFT_5013	3.2e-31	140.6	Lactobacillaceae	psiE	GO:0005575,GO:0005623,GO:0005886,GO:0016020,GO:0044464,GO:0071944		ko:K13256					ko00000				Bacteria	1VCG5@1239,3FBQN@33958,4HKQN@91061,COG3223@1,COG3223@2	NA|NA|NA	S	Phosphate-starvation-inducible E
VII	group_4357	0	0	0	0.182	0.625	0	0.708	group_4357	349123.Lreu23DRAFT_4556	5.7e-129	466.8	Lactobacillaceae													Bacteria	1V0EH@1239,3F4KW@33958,4HXBI@91061,COG1672@1,COG1672@2	NA|NA|NA	S	PFAM Archaeal ATPase
VII	group_3205	0.313	0.158	0.133	0.091	0.125	0.385	0.917	group_3205	349123.Lreu23DRAFT_4473	1.5e-283	981.5	Lactobacillaceae	arcD												Bacteria	1TQJ0@1239,3F4C3@33958,4H9P7@91061,COG1288@1,COG1288@2	NA|NA|NA	S	C4-dicarboxylate anaerobic carrier
VII	group_307	0	0	0.067	0.091	0.5	0.308	0.708	group_307	349123.Lreu23DRAFT_4946	0	8098.8	Lactobacillaceae	infB			ko:K02519,ko:K03832					ko00000,ko02000,ko03012,ko03029	2.C.1.1			Bacteria	1VSP5@1239,3F4FY@33958,4HUK1@91061,COG0810@1,COG0810@2,COG3266@1,COG3266@2,COG4932@1,COG4932@2	NA|NA|NA	UW	LPXTG-motif cell wall anchor domain protein
VII	group_6006	0	0	0.667	0	0	0.231	0.958	group_6006	557436.Lreu_1923	7.4e-55	219.5	Lactobacillaceae	yphI		1.14.99.57	ko:K06996,ko:K21481					ko00000,ko01000				Bacteria	1V8JS@1239,3F70E@33958,4HKAP@91061,COG1359@1,COG1359@2	NA|NA|NA	S	Antibiotic biosynthesis monooxygenase
VII	group_3457	0.031	0	0.5	0	0.625	0.077	0.708	group_3457	349123.Lreu23DRAFT_4608	2.2e-136	491.5	Lactobacillaceae													Bacteria	1U6XG@1239,2DKSQ@1,30ANY@2,3F8NZ@33958,4IGRS@91061	NA|NA|NA	S	Double zinc ribbon
VII	group_3571	0.031	0.158	0.4	0	0.25	0.385	0.708	group_3571	557436.Lreu_0875	1.8e-34	151.4	Firmicutes	higA			ko:K18831,ko:K21498					ko00000,ko02048,ko03000				Bacteria	1VCFB@1239,COG3093@1,COG3093@2	NA|NA|NA	K	addiction module antidote protein HigA
VII	group_3013	0.531	0.132	0.367	0	0	0.385	0.875	group_3013	557436.Lreu_1884	3.2e-40	170.6	Lactobacillaceae	folT												Bacteria	1V5I7@1239,3F5GB@33958,4HK9Q@91061,COG4720@1,COG4720@2	NA|NA|NA	S	ECF transporter, substrate-specific component
VII	group_1098	0.063	0.184	0.3	0	0.125	0.077	0.833	group_1098	557436.Lreu_1888	2e-203	714.9	Lactobacillaceae			2.7.7.65	ko:K20955	ko05111,map05111				ko00000,ko00001,ko01000				Bacteria	1V9Y7@1239,3FC2R@33958,4HQBN@91061,COG2199@1,COG3706@2	NA|NA|NA	T	GGDEF domain
VII	group_1796	0	0	0.067	0	0.25	0.077	0.958	group_1796	349123.Lreu23DRAFT_4519	1.9e-186	658.3	Lactobacillaceae													Bacteria	1VQC4@1239,2EPCR@1,33GZE@2,3F8F8@33958,4HSDU@91061	NA|NA|NA
VII	group_5232	0	0.605	0.033	0	0	0.154	0.875	group_5232	557436.Lreu_1895	2e-112	411.8	Lactobacillaceae													Bacteria	1VGXP@1239,3F5RJ@33958,4HQ6Z@91061,COG0702@1,COG0702@2	NA|NA|NA	GM	NAD(P)H-binding
VII	araC	0.031	0.105	0	0	0	0	0.75	araC	334390.LAF_1776	1.7e-143	515.4	Lactobacillaceae													Bacteria	1V0Z0@1239,3F53H@33958,4ISD2@91061,COG2207@1,COG2207@2	NA|NA|NA	K	helix_turn_helix, arabinose operon control protein
VII	group_11021	0.031	0.105	0	0	0	0	0.75	group_11021	908339.HMPREF9265_1750	7e-86	323.6	Lactobacillaceae													Bacteria	1V7I4@1239,3F59G@33958,4HJ3U@91061,COG2364@1,COG2364@2	NA|NA|NA	S	Membrane
VII	rafA_2	0.031	0.105	0	0	0	0	0.75	rafA_2	334390.LAF_1777	0	1455.3	Lactobacillaceae	rafA		3.2.1.22	ko:K07407	ko00052,ko00561,ko00600,ko00603,map00052,map00561,map00600,map00603		R01101,R01103,R01104,R01194,R01329,R02926,R03634,R04019,R04470,R05549,R05961,R06091	RC00049,RC00059,RC00451	ko00000,ko00001,ko01000				Bacteria	1TQF4@1239,3F3RU@33958,4HA5R@91061,COG3345@1,COG3345@2	NA|NA|NA	G	alpha-galactosidase
VII	group_7587	0.125	0	0	0	0	0	0.875	group_7587	525309.HMPREF0494_0122	6.7e-23	114.4	Lactobacillaceae													Bacteria	1U746@1239,29PW0@1,30AUA@2,3F8Y6@33958,4IGYS@91061	NA|NA|NA
VII	folA	0.063	0	0	0	0	0.231	0.75	folA	1235798.C817_00531	3.5e-60	238.8	Clostridia	XK27_04080												Bacteria	1VAUA@1239,24G7Y@186801,COG0262@1,COG0262@2	NA|NA|NA	H	Riboflavin biosynthesis protein RibD
VII	group_4984	0	0	0	0	0	0	0.708	group_4984	349123.Lreu23DRAFT_4946	1.9e-149	536.2	Lactobacillaceae	infB			ko:K02519,ko:K03832					ko00000,ko02000,ko03012,ko03029	2.C.1.1			Bacteria	1VSP5@1239,3F4FY@33958,4HUK1@91061,COG0810@1,COG0810@2,COG3266@1,COG3266@2,COG4932@1,COG4932@2	NA|NA|NA	UW	LPXTG-motif cell wall anchor domain protein
VII	group_594	0	0	0	0	0	0	0.792	group_594	525309.HMPREF0494_1298	2.6e-06	60.8	Lactobacillaceae													Bacteria	1W39C@1239,3F754@33958,4I0DV@91061,COG1196@1,COG1196@2	NA|NA|NA	D	nuclear chromosome segregation
VII	group_6007	0	0	0	0	0	0	0.917	group_6007	525309.HMPREF0494_1511	2.1e-125	455.3	Lactobacillaceae													Bacteria	1V8NG@1239,3F41V@33958,4HJ22@91061,COG4814@1,COG4814@2	NA|NA|NA	S	Alpha/beta hydrolase of unknown function (DUF915)
VII	hxlR_1	0	0	0	0	0	0	0.75	hxlR_1	290402.Cbei_3137	1.7e-24	119	Clostridiaceae													Bacteria	1VA9M@1239,24JJB@186801,36K2M@31979,COG1733@1,COG1733@2	NA|NA|NA	K	transcriptional regulator
VII	lacE	0	0	0	0	0	0	0.917	lacE	944562.HMPREF9102_0711	2.4e-118	432.2	Lactobacillaceae	pts13C			ko:K02761	ko00500,ko02060,map00500,map02060	M00275	R11170,R11172	RC00017,RC03206	ko00000,ko00001,ko00002,ko02000	4.A.3.2			Bacteria	1V5SI@1239,3F3Z5@33958,4HJTK@91061,COG1455@1,COG1455@2	NA|NA|NA	G	The phosphoenolpyruvate-dependent sugar phosphotransferase system (PTS), a major carbohydrate active - transport system, catalyzes the phosphorylation of incoming sugar substrates concomitant with their translocation across the cell membrane
VIII	ybhF	0.063	0	0.633	1	0.25	0.308	0.292	ybhF	349123.Lreu23DRAFT_4331	3.3e-129	467.6	Lactobacillaceae	cylA			ko:K01990,ko:K11050	ko02010,map02010	M00254,M00298			ko00000,ko00001,ko00002,ko02000	3.A.1,3.A.1.130			Bacteria	1TPMQ@1239,3FBEB@33958,4IPQJ@91061,COG1131@1,COG1131@2	NA|NA|NA	V	ABC transporter
VIII	group_5205	0.063	0	0.533	1	0.75	0.077	0	group_5205	349123.Lreu23DRAFT_4920	4.5e-137	493.8	Lactobacillaceae	puuD			ko:K07010					ko00000,ko01002				Bacteria	1V1KC@1239,3F4PK@33958,4HI59@91061,COG2071@1,COG2071@2	NA|NA|NA	S	peptidase C26
VIII	group_3715	0.656	0.026	0.233	1	0.5	0.077	0.125	group_3715	349123.Lreu23DRAFT_5033	1.4e-217	761.9	Lactobacillaceae	argE		3.5.1.18	ko:K01439	ko00300,ko01100,ko01120,ko01230,map00300,map01100,map01120,map01230	M00016	R02734	RC00064,RC00090	ko00000,ko00001,ko00002,ko01000				Bacteria	1TPMJ@1239,3F3N9@33958,4HB39@91061,COG0624@1,COG0624@2	NA|NA|NA	E	succinyl-diaminopimelate desuccinylase
VIII	group_1278	0.031	0.211	0.067	1	0.25	0.231	0.042	group_1278	349123.Lreu23DRAFT_4802	6.9e-110	403.3	Lactobacillaceae													Bacteria	1TPM1@1239,3F4IP@33958,4H9XJ@91061,COG0656@1,COG0656@2	NA|NA|NA	S	Oxidoreductase, aldo keto reductase family protein
VIII	group_2060	0	0	0.067	1	0.25	0	0	group_2060	349123.Lreu23DRAFT_4914	5.4e-175	620.2	Lactobacillaceae	malR			ko:K02529					ko00000,ko03000				Bacteria	1TPZM@1239,3F4TM@33958,4H9ZT@91061,COG1609@1,COG1609@2	NA|NA|NA	K	Transcriptional regulator, LacI family
VIII	group_2255	0.094	0.079	0.033	1	0	0.077	0.042	group_2255	349123.Lreu23DRAFT_3616	3e-182	644.4	Lactobacillaceae	comGB			ko:K02244		M00429			ko00000,ko00002,ko02044	3.A.14.1			Bacteria	1U00C@1239,3F3S9@33958,4HGUA@91061,COG1459@1,COG1459@2	NA|NA|NA	NU	type II secretion system
VIII	csbC_1	0	0.289	0	1	0.75	0.385	0.5	csbC_1	349123.Lreu23DRAFT_3480	9.6e-261	905.6	Lactobacillaceae	xylT												Bacteria	1TREV@1239,3F3ZS@33958,4HAN1@91061,COG0477@1,COG2814@2	NA|NA|NA	EGP	Major facilitator Superfamily
VIII	group_6240	0	0.132	0	1	0.5	0	0	group_6240	349123.Lreu23DRAFT_3312	1.4e-89	335.5	Lactobacillaceae	tpx		1.11.1.15	ko:K11065					ko00000,ko01000				Bacteria	1V474@1239,3F5VY@33958,4HFMW@91061,COG2077@1,COG2077@2	NA|NA|NA	O	Thiol-specific peroxidase that catalyzes the reduction of hydrogen peroxide and organic hydroperoxides to water and alcohols, respectively. Plays a role in cell protection against oxidative stress by detoxifying peroxides
VIII	group_10283	0	0	0	1	0	0	0	group_10283	349123.Lreu23DRAFT_4477	7.2e-111	406.8	Lactobacillaceae													Bacteria	1TP1H@1239,3F43I@33958,4HFZ9@91061,COG0657@1,COG0657@2	NA|NA|NA	I	alpha/beta hydrolase fold
VIII	group_16795	0	0	0	1	0.375	0	0	group_16795	525309.HMPREF0494_0148	2.5e-197	694.9	Lactobacillaceae	clcA	GO:0003674,GO:0005215,GO:0005488,GO:0005515,GO:0005575,GO:0005623,GO:0005886,GO:0005887,GO:0006810,GO:0006811,GO:0006812,GO:0006820,GO:0006821,GO:0008150,GO:0008324,GO:0015075,GO:0015077,GO:0015078,GO:0015291,GO:0015297,GO:0015298,GO:0015299,GO:0015318,GO:0015672,GO:0015698,GO:0015706,GO:0016020,GO:0016021,GO:0022804,GO:0022857,GO:0022890,GO:0031224,GO:0031226,GO:0031404,GO:0034220,GO:0042802,GO:…		ko:K03281					ko00000	2.A.49		iAF1260.b0155,iB21_1397.B21_00153,iBWG_1329.BWG_0148,iE2348C_1286.E2348C_0162,iEC042_1314.EC042_0155,iEC55989_1330.EC55989_0149,iECBD_1354.ECBD_3463,iECDH10B_1368.ECDH10B_0135,iECDH1ME8569_1439.ECDH1ME8569_0149,iECD_1391.ECD_00154,iECIAI1_1343.ECIAI1_0153,iECO103_1326.ECO103_0155,iECSE_1348.ECSE_0156,iECUMN_1333.ECUMN_0152,iECW_1372.ECW_m0152,iEKO11_1354.EKO11_3761,iETEC_1333.ETEC_0151,iEcDH1_136…	Bacteria	1TPX0@1239,3F587@33958,4HD2H@91061,COG0038@1,COG0038@2	NA|NA|NA	P	chloride
VIII	group_5254	0	0	0	1	0.375	0	0	group_5254	1423814.HMPREF0549_0518	4.1e-54	218.4	Lactobacillaceae													Bacteria	1TQ5G@1239,3FBCX@33958,4IPIE@91061,COG3547@1,COG3547@2	NA|NA|NA	L	Transposase, IS116 IS110 IS902 family
VIII	group_7249	0	0	0	1	0.125	0.077	0	group_7249	257314.LJ_1686	2.3e-58	231.9	Lactobacillaceae													Bacteria	1V414@1239,2C5T7@1,2ZU21@2,3F6JK@33958,4HHIP@91061	NA|NA|NA
VIII	group_8425	0	0	0	1	0	0	0	group_8425	349123.Lreu23DRAFT_3676	1.3e-188	666	Lactobacillaceae	mltD			ko:K08307,ko:K12204,ko:K19224,ko:K21471					ko00000,ko01000,ko01002,ko01011,ko02044	3.A.7.10.1,3.A.7.9.1	CBM50		Bacteria	1VG0Z@1239,3F50V@33958,4HBE9@91061,COG0791@1,COG0791@2,COG1388@1,COG1388@2	NA|NA|NA	M	NlpC P60 family protein
VIII	group_3345	0.125	0.447	0.133	0.909	0.625	0.231	0.167	group_3345	349123.Lreu23DRAFT_5042	8.2e-257	892.5	Lactobacillaceae	gabT		2.6.1.19	ko:K00823	ko00250,ko00410,ko00640,ko00650,ko01100,ko01120,map00250,map00410,map00640,map00650,map01100,map01120	M00027	R00908,R01648	RC00006,RC00062	ko00000,ko00001,ko00002,ko01000,ko01007				Bacteria	1VS6F@1239,3F569@33958,4H9M7@91061,COG0160@1,COG0160@2	NA|NA|NA	E	Belongs to the class-III pyridoxal-phosphate-dependent aminotransferase family
VIII	group_1780	0.094	0.026	0.067	0.909	0.25	0	0	group_1780	557436.Lreu_0989	1.1e-151	542.7	Lactobacillaceae	fabD		2.3.1.39	ko:K00645	ko00061,ko00333,ko01100,ko01130,ko01212,map00061,map00333,map01100,map01130,map01212	M00082	R01626,R11671	RC00004,RC00039,RC02727	ko00000,ko00001,ko00002,ko01000,ko01004				Bacteria	1TPB7@1239,3F3W9@33958,4HBCU@91061,COG0331@1,COG0331@2	NA|NA|NA	I	Malonyl CoA-acyl carrier protein transacylase
VIII	group_4014	0	0	0.067	0.909	0.125	0.154	0.167	group_4014	349123.Lreu23DRAFT_4544	7.3e-77	293.1	Lactobacillaceae				ko:K03284					ko00000,ko02000	1.A.35.1,1.A.35.3			Bacteria	1TPI8@1239,3F6FH@33958,4HK15@91061,COG0598@1,COG0598@2	NA|NA|NA	P	CorA-like Mg2+ transporter protein
VIII	group_4708	0	0.132	0	0.909	0	0	0	group_4708	557436.Lreu_1573	2e-167	595.1	Lactobacillaceae													Bacteria	1VQC4@1239,2EPCR@1,33GZE@2,3F8F8@33958,4HSDU@91061	NA|NA|NA
VIII	group_5251	0	0.026	0	0.909	0.125	0	0	group_5251	944562.HMPREF9102_0774	2e-14	85.5	Lactobacillaceae													Bacteria	1U6N9@1239,29PIU@1,30AGZ@2,3F86N@33958,4IGF9@91061	NA|NA|NA	K	Transcriptional regulator, HxlR family
VIII	benM	0	0	0	0.909	0	0	0	benM	1423775.BAMN01000002_gene2088	9.7e-57	226.9	Lactobacillaceae													Bacteria	1TT5B@1239,3F5CC@33958,4HK1M@91061,COG0583@1,COG0583@2	NA|NA|NA	K	LysR substrate binding domain
VIII	group_10262	0	0	0	0.909	0.25	0	0	group_10262	349123.Lreu23DRAFT_4908	1e-164	586.3	Lactobacillaceae	menC	GO:0006732,GO:0008150,GO:0008152,GO:0009058,GO:0009108,GO:0009233,GO:0009234,GO:0009987,GO:0042180,GO:0042181,GO:0044237,GO:0044249,GO:0044281,GO:0044283,GO:0051186,GO:0051188,GO:0071704,GO:1901576,GO:1901661,GO:1901663	4.2.1.113	ko:K02549	ko00130,ko01100,ko01110,map00130,map01100,map01110	M00116	R04031	RC01053	ko00000,ko00001,ko00002,ko01000			iYO844.BSU30780	Bacteria	1TQMS@1239,3FB6U@33958,4HBMX@91061,COG4948@1,COG4948@2	NA|NA|NA	H	Converts 2-succinyl-6-hydroxy-2,4-cyclohexadiene-1- carboxylate (SHCHC) to 2-succinylbenzoate (OSB)
VIII	group_4238	0	0	0	0.909	0.375	0	0.042	group_4238	349123.Lreu23DRAFT_3481	5e-173	613.6	Lactobacillaceae	rhaS2												Bacteria	1V1K0@1239,3F4D1@33958,4HQ1T@91061,COG0662@1,COG0662@2,COG2207@1,COG2207@2	NA|NA|NA	K	Transcriptional regulator, AraC family
VIII	group_7227	0	0	0	0.909	0	0	0	group_7227	1408287.AXUR01000003_gene2018	3.1e-07	60.1	Fusobacteria	yiiE												Bacteria	37B25@32066,COG3548@1,COG3548@2	NA|NA|NA	S	Psort location CytoplasmicMembrane, score 10.00
VIII	group_6455	0.031	0	0.533	0.818	0	0	0	group_6455	557436.Lreu_0075	1.6e-134	485.3	Lactobacillaceae	puuD			ko:K07010					ko00000,ko01002				Bacteria	1V1KC@1239,3F4PK@33958,4HI59@91061,COG2071@1,COG2071@2	NA|NA|NA	S	peptidase C26
VIII	group_1655	0.406	0.553	0.267	0.818	0.25	0	0	group_1655	349123.Lreu23DRAFT_4492	1.3e-139	502.3	Lactobacillaceae	nfrA		1.5.1.38,1.5.1.39	ko:K19285,ko:K19286	ko00740,ko01100,map00740,map01100		R05705,R05706	RC00126	ko00000,ko00001,ko01000				Bacteria	1UB8S@1239,3F4IY@33958,4HEGP@91061,COG0778@1,COG0778@2	NA|NA|NA	C	nitroreductase
VIII	group_843	0.031	0.316	0.033	0.818	0.25	0.077	0.083	group_843	349123.Lreu23DRAFT_3319	9.7e-160	569.3	Lactobacillaceae	yjjH												Bacteria	1VHY9@1239,3F3SW@33958,4HPAR@91061,COG1409@1,COG1409@2	NA|NA|NA	S	Calcineurin-like phosphoesterase
VIII	group_364	0.063	0	0	0.818	0	0	0	group_364	349123.Lreu23DRAFT_3283	2.2e-224	784.6	Lactobacillaceae													Bacteria	1TQ93@1239,3F4RD@33958,4HDNZ@91061,COG3464@1,COG3464@2	NA|NA|NA	L	PFAM transposase, IS204 IS1001 IS1096 IS1165 family protein
VIII	group_4752	0.031	0	0	0.818	0.125	0	0	group_4752	349123.Lreu23DRAFT_5028	1.4e-108	399.1	Lactobacillaceae	proWZ			ko:K05846	ko02010,map02010	M00209			ko00000,ko00001,ko00002,ko02000	3.A.1.12			Bacteria	1V41S@1239,3FB48@33958,4HH8U@91061,COG1174@1,COG1174@2	NA|NA|NA	P	ABC transporter permease
VIII	group_2047	0	0	0	0.818	0.375	0.462	0.208	group_2047	349123.Lreu23DRAFT_4897	1.3e-235	822	Lactobacillaceae			2.7.13.3	ko:K07706	ko02020,ko02024,map02020,map02024	M00495			ko00000,ko00001,ko00002,ko01000,ko01001,ko02022				Bacteria	1UYTM@1239,3F7GX@33958,4HIRT@91061,COG3290@1,COG3290@2	NA|NA|NA	T	GHKL domain
VIII	group_359	0	0	0	0.818	0	0	0	group_359	1314.HKU360_01100	3.3e-30	137.1	Bacilli													Bacteria	1V37H@1239,4HGN5@91061,COG3464@1,COG3464@2	NA|NA|NA	L	Transposase
VIII	group_360	0	0	0	0.818	0	0	0	group_360	557436.Lreu_0436	2.2e-162	578.2	Lactobacillaceae													Bacteria	1TQ93@1239,3F4RD@33958,4HDNZ@91061,COG3464@1,COG3464@2	NA|NA|NA	L	PFAM transposase, IS204 IS1001 IS1096 IS1165 family protein
VIII	pdaC	0	0	0	0.818	0.375	0	0.042	pdaC	349123.Lreu23DRAFT_3484	3.7e-47	193.7	Bacteria	pgdA	GO:0005575,GO:0016020	3.5.1.104	ko:K22278					ko00000,ko01000				Bacteria	COG0726@1,COG0726@2	NA|NA|NA	G	polysaccharide deacetylase
VIII	group_4536	0.094	0.211	0.2	0.727	0.25	0.154	0.125	group_4536	349123.Lreu23DRAFT_3041	3.1e-133	481.1	Lactobacillaceae	glnQ		3.6.3.21	ko:K02028		M00236			ko00000,ko00002,ko01000,ko02000	3.A.1.3			Bacteria	1TNYD@1239,3F3QQ@33958,4H9WY@91061,COG1126@1,COG1126@2	NA|NA|NA	E	ABC transporter, ATP-binding protein
VIII	group_2409	0.406	0	0.133	0.727	0.25	0.385	0.292	group_2409	557436.Lreu_1674	3.5e-118	431	Lactobacillaceae				ko:K01992		M00254			ko00000,ko00002,ko02000	3.A.1			Bacteria	1VRGN@1239,2E0PZ@1,32W8Q@2,3F72X@33958,4HWS3@91061	NA|NA|NA
VIII	group_2283	0.188	0	0.067	0.727	0.25	0.308	0.042	group_2283	349123.Lreu23DRAFT_4625	4.2e-137	494.2	Lactobacillaceae				ko:K01990		M00254			ko00000,ko00002,ko02000	3.A.1			Bacteria	1TPJE@1239,3F58G@33958,4HB5U@91061,COG1131@1,COG1131@2	NA|NA|NA	V	ABC transporter
VIII	fabH_1	0.031	0.053	0	0.727	0	0	0	fabH_1	557436.Lreu_0991	2.6e-81	308.1	Lactobacillaceae	fabH		2.3.1.180	ko:K00648	ko00061,ko01100,ko01212,map00061,map01100,map01212	M00082,M00083	R10707	RC00004,RC02729,RC02888	ko00000,ko00001,ko00002,ko01000,ko01004				Bacteria	1TP0K@1239,3F3XP@33958,4HATK@91061,COG0332@1,COG0332@2	NA|NA|NA	I	Catalyzes the condensation reaction of fatty acid synthesis by the addition to an acyl acceptor of two carbons from malonyl-ACP. Catalyzes the first condensation reaction which initiates fatty acid synthesis and may therefore play a role in governing the total rate of fatty acid production. Possesses both acetoacetyl-ACP synthase and acetyl transacylase activities. Its substrate specificity deter…
VIII	group_5852	0	0.026	0	0.727	0.625	0	0	group_5852	908339.HMPREF9265_1461	1.4e-13	82	Lactobacillaceae													Bacteria	1U743@1239,29PVZ@1,30AU9@2,3F8Y2@33958,4IGYP@91061	NA|NA|NA
VIII	group_445	0.125	0	0	0.727	0.25	0.231	0.042	group_445	557436.Lreu_1670	1.1e-37	162.2	Lactobacillaceae			1.6.5.5	ko:K00344					ko00000,ko01000				Bacteria	1TZGF@1239,3FC43@33958,4HEDQ@91061,COG0604@1,COG0604@2	NA|NA|NA	C	Zinc-binding dehydrogenase
VIII	group_1118	0.094	0	0	0.727	0.375	0	0	group_1118	349123.Lreu23DRAFT_3300	3.7e-224	783.9	Lactobacillaceae	XK27_08635			ko:K09157					ko00000				Bacteria	1TQG8@1239,3F4H2@33958,4HBTU@91061,COG2848@1,COG2848@2	NA|NA|NA	S	UPF0210 protein
VIII	group_10282	0	0	0	0.727	0	0	0	group_10282	334390.LAF_0059	2.6e-166	591.7	Lactobacillaceae				ko:K07496					ko00000				Bacteria	1TRNY@1239,3F55P@33958,4HBKP@91061,COG0675@1,COG0675@2	NA|NA|NA	L	transposase, IS605 OrfB family
VIII	group_1711	0	0	0	0.727	0.5	0	0	group_1711	349123.Lreu23DRAFT_3302	6.3e-173	613.2	Lactobacillaceae			1.1.1.346	ko:K06221			R08878	RC00089	ko00000,ko01000				Bacteria	1TPM1@1239,3F3PW@33958,4HARE@91061,COG0656@1,COG0656@2	NA|NA|NA	C	Aldo keto reductase
VIII	group_5258	0	0	0	0.727	0	0	0	group_5258	557436.Lreu_1548	3e-82	311.6	Lactobacillaceae	lsa			ko:K06158,ko:K19350	ko02010,map02010				ko00000,ko00001,ko01504,ko02000,ko03012	3.A.1.121			Bacteria	1TNYS@1239,3F53D@33958,4HBFK@91061,COG0488@1,COG0488@2	NA|NA|NA	S	ABC transporter
Rodents	group_3211	0.313	0	0.633	1	1	1	0.958	group_3211	349123.Lreu23DRAFT_4547	9.3e-201	706.1	Lactobacillaceae													Bacteria	1TQXU@1239,3FBIN@33958,4IQRV@91061,COG0477@1,COG2814@2	NA|NA|NA	EGP	Major facilitator Superfamily
Rodents	proX_2	0.188	0	0.633	1	0.875	0.538	0.917	proX_2	349123.Lreu23DRAFT_4827	9.9e-48	195.7	Lactobacillaceae	XK27_08850			ko:K19055					ko00000,ko01000,ko03016				Bacteria	1V31T@1239,3F768@33958,4HGXJ@91061,COG3760@1,COG3760@2	NA|NA|NA	S	Aminoacyl-tRNA editing domain
Rodents	glpT	0.125	0.053	0.567	1	0.75	0.923	1	glpT	349123.Lreu23DRAFT_3437	6.3e-241	839.7	Lactobacillaceae	glpT			ko:K02445					ko00000,ko02000	2.A.1.4.3			Bacteria	1TS33@1239,3F4E6@33958,4HBVJ@91061,COG2271@1,COG2271@2	NA|NA|NA	G	Major Facilitator Superfamily
Rodents	ecfA2_1	0	0.053	0.5	1	0.875	1	0.875	ecfA2_1	349123.Lreu23DRAFT_4503	3.8e-136	490.7	Lactobacillaceae	cbiO	GO:0000041,GO:0005575,GO:0005623,GO:0005886,GO:0006810,GO:0006811,GO:0006812,GO:0008150,GO:0015675,GO:0016020,GO:0016021,GO:0030001,GO:0031224,GO:0032991,GO:0043190,GO:0044425,GO:0044459,GO:0044464,GO:0051179,GO:0051234,GO:0071944,GO:0098533,GO:0098796,GO:0098797,GO:1902494,GO:1902495,GO:1904949,GO:1990351		ko:K02006	ko02010,map02010	M00245,M00246			ko00000,ko00001,ko00002,ko02000	3.A.1.18,3.A.1.22,3.A.1.23			Bacteria	1V16T@1239,3F5BR@33958,4HI15@91061,COG1122@1,COG1122@2	NA|NA|NA	P	ABC transporter
Rodents	larQ	0	0.053	0.5	1	0.875	1	0.875	larQ	349123.Lreu23DRAFT_4504	1.7e-143	515.4	Lactobacillaceae				ko:K02008	ko02010,map02010	M00245,M00246			ko00000,ko00001,ko00002,ko02000	3.A.1.18,3.A.1.22,3.A.1.23			Bacteria	1V7YC@1239,3F6UF@33958,4HRFQ@91061,COG0619@1,COG0619@2	NA|NA|NA	P	Cobalt transport protein
Rodents	ureD1	0	0.026	0.5	1	1	1	0.958	ureD1	349123.Lreu23DRAFT_4508	9.9e-168	595.9	Lactobacillaceae	ureD			ko:K03190					ko00000				Bacteria	1TVM2@1239,3F8DV@33958,4HCED@91061,COG0829@1,COG0829@2	NA|NA|NA	O	Required for maturation of urease via the functional incorporation of the urease nickel metallocenter
Rodents	group_5525	0.031	0	0.4	1	1	0.615	0.708	group_5525	349123.Lreu23DRAFT_4564	2.5e-258	897.5	Lactobacillaceae	nox												Bacteria	1TPWW@1239,3F449@33958,4H9U7@91061,COG0446@1,COG0446@2	NA|NA|NA	C	NADH oxidase
Rodents	group_5732	0.125	0.132	0.1	1	0.875	0.846	0.917	group_5732	349123.Lreu23DRAFT_5178	5.5e-106	390.2	Lactobacillaceae	ahpC		1.11.1.15	ko:K03386	ko04214,map04214				ko00000,ko00001,ko01000,ko04147				Bacteria	1TQU7@1239,3F50G@33958,4HA2M@91061,COG0450@1,COG0450@2	NA|NA|NA	O	Peroxiredoxin
Rodents	group_5230	0.094	0.132	0.1	1	1	0.923	0.917	group_5230	349123.Lreu23DRAFT_5172	3.6e-227	793.9	Lactobacillaceae	mdtG	GO:0006810,GO:0006855,GO:0008150,GO:0015893,GO:0042221,GO:0042493,GO:0050896,GO:0051179,GO:0051234,GO:0055085		ko:K08161					ko00000,ko02000	2.A.1.2.20			Bacteria	1TRDJ@1239,3F3T5@33958,4H9Q9@91061,COG0477@1,COG2814@2	NA|NA|NA	EGP	Major facilitator Superfamily
Rodents	secA_2	0.031	0.553	0.067	1	0.75	1	0.958	secA_2	349123.Lreu23DRAFT_5186	0	1541.9	Lactobacillaceae	secA2			ko:K03070	ko02024,ko03060,ko03070,map02024,map03060,map03070	M00335			ko00000,ko00001,ko00002,ko02044	3.A.5.1,3.A.5.10,3.A.5.2,3.A.5.4			Bacteria	1TRJA@1239,3F50U@33958,4HCH0@91061,COG0653@1,COG0653@2	NA|NA|NA	U	Part of the Sec protein translocase complex. Interacts with the SecYEG preprotein conducting channel. Has a central role in coupling the hydrolysis of ATP to the transfer of proteins into and across the cell membrane, serving as an ATP-driven molecular motor driving the stepwise translocation of polypeptide chains across the membrane
Rodents	arlS_1	0.188	0.447	0.067	1	1	1	0.833	arlS_1	349123.Lreu23DRAFT_4817	6.4e-246	856.3	Lactobacillaceae													Bacteria	1V5MM@1239,3FBU1@33958,4ISZN@91061,COG5002@1,COG5002@2	NA|NA|NA	T	GHKL domain
Rodents	narH	0.5	0.053	0.033	1	1	0.923	0.917	narH	349123.Lreu23DRAFT_3820	0	1089.7	Lactobacillaceae	narH	GO:0003674,GO:0003824,GO:0005488,GO:0005575,GO:0005623,GO:0005886,GO:0005887,GO:0006082,GO:0006091,GO:0006807,GO:0006950,GO:0006974,GO:0008150,GO:0008152,GO:0008940,GO:0009055,GO:0009061,GO:0009325,GO:0009898,GO:0009987,GO:0015980,GO:0016020,GO:0016021,GO:0016491,GO:0016661,GO:0019645,GO:0022900,GO:0022904,GO:0031224,GO:0031226,GO:0031235,GO:0032991,GO:0033554,GO:0042126,GO:0043436,GO:0044237,GO:…	1.7.5.1	ko:K00371	ko00910,ko01120,ko02020,map00910,map01120,map02020	M00529,M00530,M00804	R00798,R01106,R09497	RC02812	ko00000,ko00001,ko00002,ko01000	5.A.3.1		iAF987.Gmet_1021,iEcE24377_1341.EcE24377A_1376,iEcolC_1368.EcolC_2189	Bacteria	1TRGG@1239,3F4Y8@33958,4HAR2@91061,COG1140@1,COG1140@2	NA|NA|NA	C	4Fe-4S dicluster domain
Rodents	nikMN	0	0	0.5	0.909	0.875	1	0.958	nikMN	349123.Lreu23DRAFT_4505	9.6e-186	656	Lactobacillaceae	nikMN	GO:0000041,GO:0005575,GO:0005623,GO:0005886,GO:0006810,GO:0006811,GO:0006812,GO:0008150,GO:0015675,GO:0016020,GO:0016021,GO:0030001,GO:0031224,GO:0032991,GO:0043190,GO:0044425,GO:0044459,GO:0044464,GO:0051179,GO:0051234,GO:0071944,GO:0098533,GO:0098796,GO:0098797,GO:1902494,GO:1902495,GO:1904949,GO:1990351		ko:K02007	ko02010,map02010	M00245,M00246			ko00000,ko00001,ko00002,ko02000	3.A.1.18,3.A.1.22,3.A.1.23			Bacteria	1TPEN@1239,3FBCJ@33958,4HARY@91061,COG0310@1,COG0310@2	NA|NA|NA	P	PDGLE domain
Rodents	nrgA	0	0	0.5	0.909	1	1	0.958	nrgA	349123.Lreu23DRAFT_4516	8.1e-224	782.7	Lactobacillaceae				ko:K03320					ko00000,ko02000	1.A.11			Bacteria	1TQYG@1239,3F3X1@33958,4HBGK@91061,COG0004@1,COG0004@2	NA|NA|NA	P	ammonium transporter
Rodents	ureA	0	0	0.5	0.909	1	1	0.958	ureA	349123.Lreu23DRAFT_4514	6.2e-48	196.4	Lactobacillaceae	ureA	GO:0006807,GO:0008150,GO:0008152,GO:0009056,GO:0009987,GO:0010035,GO:0010038,GO:0010039,GO:0019627,GO:0034641,GO:0042221,GO:0043419,GO:0043603,GO:0043605,GO:0044237,GO:0044248,GO:0044270,GO:0044281,GO:0044282,GO:0050896,GO:0051716,GO:0070887,GO:0071241,GO:0071248,GO:0071281,GO:0071704,GO:0071941,GO:1901564,GO:1901565,GO:1901575	3.5.1.5	ko:K01430,ko:K14048	ko00220,ko00230,ko00791,ko01100,ko01120,ko05120,map00220,map00230,map00791,map01100,map01120,map05120		R00131	RC02798,RC02806	ko00000,ko00001,ko01000			iYO844.BSU36660	Bacteria	1V7GU@1239,3F84F@33958,4HIJS@91061,COG0831@1,COG0831@2	NA|NA|NA	E	Urease, gamma subunit
Rodents	ureB	0	0	0.5	0.909	1	1	0.958	ureB	349123.Lreu23DRAFT_4513	4.7e-69	266.9	Lactobacillaceae	ureB	GO:0006807,GO:0008150,GO:0008152,GO:0009056,GO:0009987,GO:0010035,GO:0010038,GO:0010039,GO:0019627,GO:0034641,GO:0042221,GO:0043419,GO:0043603,GO:0043605,GO:0044237,GO:0044248,GO:0044270,GO:0044281,GO:0044282,GO:0050896,GO:0051716,GO:0070887,GO:0071241,GO:0071248,GO:0071281,GO:0071704,GO:0071941,GO:1901564,GO:1901565,GO:1901575	3.5.1.5	ko:K01429,ko:K14048	ko00220,ko00230,ko00791,ko01100,ko01120,ko05120,map00220,map00230,map00791,map01100,map01120,map05120		R00131	RC02798,RC02806	ko00000,ko00001,ko01000				Bacteria	1VAIA@1239,3F8IQ@33958,4HM0I@91061,COG0832@1,COG0832@2	NA|NA|NA	E	Urease beta subunit
Rodents	ureC	0	0	0.5	0.909	1	1	0.958	ureC	349123.Lreu23DRAFT_4512	0	1174.1	Lactobacillaceae	ureC		3.5.1.5	ko:K01428	ko00220,ko00230,ko00791,ko01100,ko01120,ko05120,map00220,map00230,map00791,map01100,map01120,map05120		R00131	RC02798,RC02806	ko00000,ko00001,ko01000				Bacteria	1TPQP@1239,3F5YQ@33958,4HBTS@91061,COG0804@1,COG0804@2	NA|NA|NA	E	Amidohydrolase family
Rodents	ureE	0	0	0.5	0.909	1	1	0.958	ureE	349123.Lreu23DRAFT_4511	1.1e-77	295.8	Lactobacillaceae	ureE	GO:0005575,GO:0005622,GO:0005623,GO:0005737,GO:0044424,GO:0044464		ko:K03187					ko00000				Bacteria	1V4BI@1239,3F8SD@33958,4HHMD@91061,COG2371@1,COG2371@2	NA|NA|NA	O	Involved in urease metallocenter assembly. Binds nickel. Probably functions as a nickel donor during metallocenter assembly
Rodents	ureF	0	0	0.5	0.909	1	1	0.958	ureF	349123.Lreu23DRAFT_4510	3.3e-132	477.6	Lactobacillaceae	ureF			ko:K03188					ko00000				Bacteria	1V2H0@1239,3F8PD@33958,4HHW3@91061,COG0830@1,COG0830@2	NA|NA|NA	O	Required for maturation of urease via the functional incorporation of the urease nickel metallocenter
Rodents	ureG	0	0	0.5	0.909	1	1	0.958	ureG	349123.Lreu23DRAFT_4509	2.7e-114	417.9	Lactobacillaceae	ureG			ko:K03189,ko:K04652					ko00000,ko03110				Bacteria	1TS00@1239,3F6E8@33958,4HC5C@91061,COG0378@1,COG0378@2	NA|NA|NA	KO	Facilitates the functional incorporation of the urease nickel metallocenter. This process requires GTP hydrolysis, probably effectuated by UreG
Rodents	ureI	0	0	0.5	0.909	1	1	0.958	ureI	349123.Lreu23DRAFT_4515	4.6e-99	367.1	Lactobacillaceae	ureI	GO:0005575,GO:0005623,GO:0005886,GO:0016020,GO:0044464,GO:0071944		ko:K03191,ko:K22112	ko05120,map05120				ko00000,ko00001,ko02000	1.A.29.1.1,1.A.29.1.2,1.A.29.1.3,1.A.29.1.4,1.A.29.1.5,1.A.29.1.6			Bacteria	1VAKB@1239,29DTM@1,300RH@2,3F9R9@33958,4IHEW@91061	NA|NA|NA	S	AmiS/UreI family transporter
Rodents	qacA	0.344	0.105	0.1	0.909	0.25	0.769	0.917	qacA	349123.Lreu23DRAFT_3405	9.9e-169	599.4	Lactobacillaceae	yaaU			ko:K18926		M00715			ko00000,ko00002,ko02000	2.A.1.3.30			Bacteria	1UYQB@1239,3F3NG@33958,4HE3Y@91061,COG0477@1,COG2223@1,COG2223@2,COG2814@2	NA|NA|NA	EGP	Major facilitator Superfamily
Rodents	agrA_2	0	0	0.067	0.909	0.875	1	0.958	agrA_2	349123.Lreu23DRAFT_4826	1.2e-121	442.6	Lactobacillaceae				ko:K07707	ko02020,ko02024,map02020,map02024	M00495			ko00000,ko00001,ko00002,ko02022				Bacteria	1VYF7@1239,3FCFC@33958,4HX3P@91061,COG3279@1,COG3279@2	NA|NA|NA	K	LytTr DNA-binding domain
Rodents	pyrDB	0.813	0.026	0	0.909	1	0.923	0.958	pyrDB	349123.Lreu23DRAFT_4975	1.5e-172	612.1	Lactobacillaceae	pyrD	GO:0003674,GO:0003824,GO:0004152,GO:0005575,GO:0005622,GO:0005623,GO:0005737,GO:0006139,GO:0006206,GO:0006207,GO:0006220,GO:0006221,GO:0006725,GO:0006753,GO:0006793,GO:0006796,GO:0006807,GO:0008150,GO:0008152,GO:0009058,GO:0009112,GO:0009117,GO:0009165,GO:0009218,GO:0009220,GO:0009259,GO:0009260,GO:0009987,GO:0016491,GO:0016627,GO:0016635,GO:0018130,GO:0019438,GO:0019637,GO:0019693,GO:0019856,GO:…	1.3.1.14,1.3.98.1	ko:K00226,ko:K02823,ko:K17828	ko00240,ko01100,map00240,map01100	M00051	R01867,R01869	RC00051	ko00000,ko00001,ko00002,ko01000			iYO844.BSU15540	Bacteria	1TPFV@1239,3F4PJ@33958,4HA5H@91061,COG0167@1,COG0167@2	NA|NA|NA	F	Belongs to the dihydroorotate dehydrogenase family. Type 1 subfamily
Rodents	group_3239	0.188	0.316	0.067	0.818	0.875	0.538	0.792	group_3239	349123.Lreu23DRAFT_4727	3.4e-285	986.9	Lactobacillaceae	pipD			ko:K08659					ko00000,ko01000,ko01002				Bacteria	1TQ0F@1239,3F3M4@33958,4HC3G@91061,COG4690@1,COG4690@2	NA|NA|NA	E	Dipeptidase
Rodents	group_868	0.875	0	0.033	0.818	0.625	0.769	0.958	group_868	349123.Lreu23DRAFT_3915	8.1e-114	416.4	Lactobacillaceae	yviA												Bacteria	1TPNF@1239,3FC4B@33958,4HIDY@91061,COG2323@1,COG2323@2	NA|NA|NA	S	Protein of unknown function (DUF421)
